# Supplementary material for: Leukotriene-modifying agent chemoprophylaxis for severe influenza illness: a multi-approach study
Source: Am J Epidemiol. 2026 Apr 1;195(6):1634–46. doi: 10.1093/aje/kwag072 (PMC13231862; doi:10.1093/aje/kwag072)
Supplement: Web_Material_kwag072 [file web_material_kwag072.zip]

Archive with 2 entries (2 files):
- Supplementary Data (Tables S2-4, S6, S11, S13-16).xlsx
- Supplementary_Data_with_Author_Byline.docx
