# Supplementary material for: Leukotriene-modifying agent chemoprophylaxis for severe influenza illness: a multi-approach study
Source: Am J Epidemiol. 2026 Apr 1;195(6):1634–46. doi: 10.1093/aje/kwag072 (PMC13231862; doi:10.1093/aje/kwag072)
Supplement: Web_Material_kwag072 [file web_material_kwag072.zip › Supplementary Data (Tables S2-4, S6, S11, S13-16).xlsx]

## Sheet: Table of contents
Leukotriene modifying agent chemoprophylaxis for severe influenza illness: A multi-approach study
Supplementary Data
Table S2. National drug codes (NDCs) used to identify asthma-related medication fills (excluding leukotriene modifying agents).
Table S3. NDCs used to identify allergic rhinitis-related medication fills (excluding leukotriene modifying agents).
Table S4. NDCs used to identify leukotriene modifying agent use.
Table S6. NDCs used to identify allergen immunotherapy use.
Table S11. NDCs used to identify oral corticosteroid use.
Table S13. NDCs used to identify antibiotic use.
Table S14. NDCs used to identify tobacco use.
Table S15. NDCs used to identify influenza vaccination receipt.
Table S16. NDCs used to identify neuraminidase inhibitor use.

## Sheet: Table S2
Table S2. National drug codes (NDCs) used to identify asthma-related medication fills (excluding leukotriene modifying agents).
Rescue medications= short-acting beta-agonists (SABAs). All other medication classes were considered controller medications.
NDC	Asthma medication class
00005306231	SABA
00005306243	SABA
00005306331	SABA
00005306343	SABA
00014129131	Methylxanthine
00014283231	Methylxanthine
00014284231	Methylxanthine
00014285231	Methylxanthine
00022035002	Methylxanthine
00024100416	Methylxanthine
00024106001	SABA
00024106101	SABA
00024107110	SABA
00024408106	Methylxanthine
00024408315	SABA
00024408316	SABA
00024591401	Biologic
00024591402	Biologic
00024591502	Biologic
00024591601	Biologic
00024591801	Biologic
00024591802	Biologic
00025123131	Methylxanthine
00025125131	Methylxanthine
00025283231	Methylxanthine
00025284231	Methylxanthine
00025284234	Methylxanthine
00025285231	Methylxanthine
00025285251	Methylxanthine
00028004201	Methylxanthine
00028005701	Methylxanthine
00028007201	SABA
00028007210	SABA
00028007261	SABA
00028010501	SABA
00028010510	SABA
00028750701	SABA
00028750723	SABA
00034022580	Methylxanthine
00034700260	Methylxanthine
00034700280	Methylxanthine
00034700410	Methylxanthine
00034700460	Methylxanthine
00034700470	Methylxanthine
00034700480	Methylxanthine
00034700680	Methylxanthine
00034710280	Methylxanthine
00034712080	Methylxanthine
00037051568	Methylxanthine
00037052192	Methylxanthine
00037067808	Mast cell stabilizers
00037067896	Mast cell stabilizers
00037073192	Methylxanthine
00037461110	Methylxanthine
00037759012	inhaled corticosteroid
00037759063	inhaled corticosteroid
00043006751	SABA
00043051716	SABA
00045042060	Methylxanthine
00045042260	Methylxanthine
00047019824	Methylxanthine
00047019924	Methylxanthine
00047059224	Methylxanthine
00047059230	Methylxanthine
00047059324	Methylxanthine
00047065724	Methylxanthine
00047065924	Methylxanthine
00047065930	Methylxanthine
00047095624	SABA
00047095724	SABA
00047100623	SABA
00047100632	SABA
00047291223	Methylxanthine
00047299711	SABA
00054004544	anticholinergic
00054004641	anticholinergic
00054304563	Methylxanthine
00054340840	SABA
00054355140	SABA
00054355240	SABA
00054384163	Methylxanthine
00054384168	Methylxanthine
00054402525	Methylxanthine
00054402625	Methylxanthine
00054402631	Methylxanthine
00054802525	Methylxanthine
00054804916	Methylxanthine
00054806311	SABA
00054806313	SABA
00054806321	SABA
00054816721	Mast cell stabilizers
00054816723	Mast cell stabilizers
00054840211	anticholinergic
00054840213	anticholinergic
00054840221	anticholinergic
00054840411	anticholinergic
00054840421	anticholinergic
00054857604	SABA
00054857904	SABA
00054858004	SABA
00054861311	SABA
00054861411	SABA
00054884504	Methylxanthine
00054884604	Methylxanthine
00054884816	Methylxanthine
00056019716	SABA
00056019870	SABA
00056019885	SABA
00056019970	SABA
00056019985	SABA
00057100416	Methylxanthine
00067030071	Methylxanthine
00067135416	Methylxanthine
00068070220	SABA
00069221066	Methylxanthine
00070234000	Methylxanthine
00070234100	Methylxanthine
00070234200	Methylxanthine
00070234300	Methylxanthine
00070999606	Mast cell stabilizers
00070999612	Mast cell stabilizers
00071220123	Methylxanthine
00074301460	inhaled corticosteroid
00074490918	Methylxanthine
00074592101	Methylxanthine
00074592201	Methylxanthine
00074738501	Methylxanthine
00075005700	Methylxanthine
00075005762	Methylxanthine
00075005799	Methylxanthine
00075006037	inhaled corticosteroid
00075010000	Methylxanthine
00075010062	Methylxanthine
00075010068	Methylxanthine
00075010099	Methylxanthine
00075020000	Methylxanthine
00075020062	Methylxanthine
00075020099	Methylxanthine
00075030000	Methylxanthine
00075030062	Methylxanthine
00075030099	Methylxanthine
00075035168	Methylxanthine
00075035268	Methylxanthine
00075035716	Methylxanthine
00075107500	Methylxanthine
00075107562	Methylxanthine
00075112500	Methylxanthine
00075112562	Methylxanthine
00075135500	Methylxanthine
00075135600	Methylxanthine
00075365016	Methylxanthine
00078020133	Methylxanthine
00078020205	Methylxanthine
00078020953	SABA
00078020957	SABA
00078021026	SABA
00078021133	SABA
00078021205	SABA
00078021305	SABA
00078061915	LABA
00078061961	LABA
00078066219	anticholinergic
00078066419	LABA
00083016702	LABA
00083016711	LABA
00083016774	LABA
00085020801	SABA
00085020802	SABA
00085020901	SABA
00085020907	SABA
00085025202	SABA
00085031502	SABA
00085038101	Methylxanthine
00085043102	SABA
00085043103	SABA
00085043104	SABA
00085048701	Methylxanthine
00085048705	Methylxanthine
00085048710	Methylxanthine
00085048750	Methylxanthine
00085048781	Methylxanthine
00085057302	SABA
00085057303	SABA
00085058401	Methylxanthine
00085058405	Methylxanthine
00085058410	Methylxanthine
00085058450	Methylxanthine
00085058481	Methylxanthine
00085061400	SABA
00085061401	SABA
00085061402	SABA
00085061403	SABA
00085061405	SABA
00085061412	SABA
00085061413	SABA
00085061498	SABA
00085061510	SABA
00085062001	Methylxanthine
00085069401	Methylxanthine
00085073601	inhaled corticosteroid
00085073604	inhaled corticosteroid
00085073607	inhaled corticosteroid
00085075301	Methylxanthine
00085080601	Methylxanthine
00085080681	Methylxanthine
00085081401	Methylxanthine
00085087501	Methylxanthine
00085092801	Methylxanthine
00085093301	Methylxanthine
00085093305	Methylxanthine
00085093310	Methylxanthine
00085093350	Methylxanthine
00085093381	Methylxanthine
00085111201	inhaled corticosteroid
00085111203	inhaled corticosteroid
00085113201	SABA
00085113202	SABA
00085113204	SABA
00085113244	SABA
00085133601	SABA
00085134101	inhaled corticosteroid
00085134102	inhaled corticosteroid
00085134103	inhaled corticosteroid
00085134104	inhaled corticosteroid
00085134105	inhaled corticosteroid
00085134106	inhaled corticosteroid
00085134107	inhaled corticosteroid
00085140101	LABA
00085140201	LABA
00085140202	LABA
00085146102	inhaled corticosteroid
00085146106	inhaled corticosteroid
00085146107	inhaled corticosteroid
00085180601	SABA
00085222201	inhaled corticosteroid
00085222202	inhaled corticosteroid
00085222301	inhaled corticosteroid-LABA combination
00085222302	inhaled corticosteroid-LABA combination
00085433301	inhaled corticosteroid
00085433302	inhaled corticosteroid
00085433401	inhaled corticosteroid
00085433402	inhaled corticosteroid
00085461001	inhaled corticosteroid-LABA combination
00085461002	inhaled corticosteroid-LABA combination
00085461005	inhaled corticosteroid-LABA combination
00085461006	inhaled corticosteroid-LABA combination
00085720601	inhaled corticosteroid-LABA combination
00085720602	inhaled corticosteroid-LABA combination
00085720607	inhaled corticosteroid-LABA combination
00085720608	inhaled corticosteroid-LABA combination
00086003110	Methylxanthine
00086003150	Methylxanthine
00086003210	Methylxanthine
00086003310	Methylxanthine
00086003390	Methylxanthine
00087051003	Methylxanthine
00087051241	Methylxanthine
00087051541	Methylxanthine
00087051601	Methylxanthine
00087051941	Methylxanthine
00089017540	inhaled corticosteroid
00089017780	inhaled corticosteroid
00089034110	Methylxanthine
00089034180	Methylxanthine
00089034210	Methylxanthine
00089034226	Methylxanthine
00089034310	Methylxanthine
00089034315	Methylxanthine
00089034380	Methylxanthine
00089034410	Methylxanthine
00089034510	Methylxanthine
00089034525	Methylxanthine
00089034710	Methylxanthine
00089073521	inhaled corticosteroid-LABA combination
00089074021	inhaled corticosteroid
00089074121	inhaled corticosteroid
00089079021	SABA
00089081521	SABA
00089081710	SABA
00089096016	Methylxanthine
00093003001	Methylxanthine
00093003701	Methylxanthine
00093058801	Methylxanthine
00093058805	Methylxanthine
00093058901	Methylxanthine
00093058905	Methylxanthine
00093059901	Methylxanthine
00093066101	SABA
00093066116	SABA
00093066196	SABA
00093066501	SABA
00093066505	SABA
00093066601	SABA
00093066605	SABA
00093093401	Methylxanthine
00093093601	Methylxanthine
00093093801	Methylxanthine
00093094001	Methylxanthine
00093222605	SABA
00093222805	SABA
00093223001	SABA
00093223201	SABA
00093317431	SABA
00093360782	inhaled corticosteroid-LABA combination
00093360882	inhaled corticosteroid-LABA combination
00093360982	inhaled corticosteroid-LABA combination
00093414504	SABA
00093414556	SABA
00093414564	SABA
00093414604	SABA
00093414656	SABA
00093414664	SABA
00093414719	SABA
00093414756	SABA
00093414804	SABA
00093414856	SABA
00093414864	SABA
00093611716	SABA
00093672373	anticholinergic-SABA combination
00093672374	anticholinergic-SABA combination
00093681545	inhaled corticosteroid
00093681555	inhaled corticosteroid
00093681573	inhaled corticosteroid
00093681576	inhaled corticosteroid
00093681619	inhaled corticosteroid
00093681645	inhaled corticosteroid
00093681655	inhaled corticosteroid
00093681673	inhaled corticosteroid
00093681676	inhaled corticosteroid
00093681719	inhaled corticosteroid
00093681745	inhaled corticosteroid
00093681773	inhaled corticosteroid
00095006501	Methylxanthine
00095007201	Methylxanthine
00115168774	inhaled corticosteroid
00115168974	inhaled corticosteroid
00115261101	SABA
00115262201	SABA
00115993076	SABA
00115993078	SABA
00115993176	SABA
00115993178	SABA
00115993276	SABA
00115993278	SABA
00121082004	Methylxanthine
00121082016	Methylxanthine
00121479415	Methylxanthine
00121482040	Methylxanthine
00131266737	Methylxanthine
00131424837	Methylxanthine
00131509270	Methylxanthine
00131509870	Methylxanthine
00143102001	Methylxanthine
00143102010	Methylxanthine
00143102501	Methylxanthine
00143102510	Methylxanthine
00143168925	Methylxanthine
00143974610	SABA
00172439000	SABA
00172439010	SABA
00172439012	SABA
00172439018	SABA
00172439019	SABA
00172640544	SABA
00172640549	SABA
00172640599	SABA
00172640649	Mast cell stabilizers
00172640659	Mast cell stabilizers
00172640744	anticholinergic
00172640749	anticholinergic
00173031288	inhaled corticosteroid
00173031298	inhaled corticosteroid
00173032108	SABA
00173032188	SABA
00173032198	SABA
00173034143	SABA
00173034243	SABA
00173035154	SABA
00173036088	inhaled corticosteroid
00173036098	inhaled corticosteroid
00173038512	SABA
00173038558	SABA
00173038901	SABA
00173038902	SABA
00173038903	SABA
00173038981	SABA
00173041900	SABA
00173046300	SABA
00173046400	LABA
00173046500	LABA
00173046700	LABA
00173046900	inhaled corticosteroid
00173049100	inhaled corticosteroid
00173049400	inhaled corticosteroid
00173049500	inhaled corticosteroid
00173049700	inhaled corticosteroid
00173049800	inhaled corticosteroid
00173049900	inhaled corticosteroid
00173050400	inhaled corticosteroid
00173050900	inhaled corticosteroid
00173051100	inhaled corticosteroid
00173052000	LABA
00173052100	LABA
00173060002	inhaled corticosteroid
00173060100	inhaled corticosteroid
00173060102	inhaled corticosteroid
00173060200	inhaled corticosteroid
00173060202	inhaled corticosteroid
00173068200	SABA
00173068202	SABA
00173068220	SABA
00173068221	SABA
00173068224	SABA
00173068254	SABA
00173068281	SABA
00173069500	inhaled corticosteroid-LABA combination
00173069502	inhaled corticosteroid-LABA combination
00173069504	inhaled corticosteroid-LABA combination
00173069600	inhaled corticosteroid-LABA combination
00173069602	inhaled corticosteroid-LABA combination
00173069604	inhaled corticosteroid-LABA combination
00173069700	inhaled corticosteroid-LABA combination
00173069702	inhaled corticosteroid-LABA combination
00173069704	inhaled corticosteroid-LABA combination
00173071500	inhaled corticosteroid-LABA combination
00173071520	inhaled corticosteroid
00173071522	inhaled corticosteroid
00173071600	inhaled corticosteroid-LABA combination
00173071620	inhaled corticosteroid
00173071622	inhaled corticosteroid
00173071700	inhaled corticosteroid-LABA combination
00173071720	inhaled corticosteroid
00173071722	inhaled corticosteroid
00173071800	inhaled corticosteroid
00173071820	inhaled corticosteroid
00173071900	inhaled corticosteroid
00173071920	inhaled corticosteroid
00173072000	inhaled corticosteroid
00173072020	inhaled corticosteroid
00173085910	inhaled corticosteroid-LABA combination
00173085914	inhaled corticosteroid-LABA combination
00173085961	inhaled corticosteroid-LABA combination
00173087410	inhaled corticosteroid
00173087414	inhaled corticosteroid
00173087461	inhaled corticosteroid
00173087610	inhaled corticosteroid
00173087614	inhaled corticosteroid
00173087661	inhaled corticosteroid
00173088101	Biologic
00173088161	Biologic
00173088210	inhaled corticosteroid-LABA combination
00173088214	inhaled corticosteroid-LABA combination
00173088261	inhaled corticosteroid-LABA combination
00173088710	inhaled corticosteroid
00173088714	inhaled corticosteroid-LABA combination
00173088810	inhaled corticosteroid
00173088862	inhaled corticosteroid
00173089201	Biologic
00173089242	Biologic
00173089261	Biologic
00173089263	Biologic
00182010910	Methylxanthine
00182011010	Methylxanthine
00182022640	Methylxanthine
00182022641	Methylxanthine
00182101101	SABA
00182101201	SABA
00182106940	Methylxanthine
00182118440	Methylxanthine
00182128301	SABA
00182128401	SABA
00182131101	Methylxanthine
00182131201	Methylxanthine
00182131301	Methylxanthine
00182131401	Methylxanthine
00182137740	Methylxanthine
00182140000	Methylxanthine
00182140001	Methylxanthine
00182140005	Methylxanthine
00182140010	Methylxanthine
00182140089	Methylxanthine
00182158900	Methylxanthine
00182158901	Methylxanthine
00182158988	Methylxanthine
00182158989	Methylxanthine
00182159000	Methylxanthine
00182159001	Methylxanthine
00182159010	Methylxanthine
00182159089	Methylxanthine
00182194101	Methylxanthine
00182601465	SABA
00182601540	SABA
00182608040	SABA
00182608366	SABA
00182801024	SABA
00182801026	SABA
00185732213	anticholinergic-SABA combination
00185732230	anticholinergic-SABA combination
00185732260	anticholinergic-SABA combination
00186037020	inhaled corticosteroid-LABA combination
00186037028	inhaled corticosteroid-LABA combination
00186037060	inhaled corticosteroid-LABA combination
00186037220	inhaled corticosteroid-LABA combination
00186037228	inhaled corticosteroid-LABA combination
00186037260	inhaled corticosteroid-LABA combination
00186042504	inhaled corticosteroid
00186042604	inhaled corticosteroid
00186091542	inhaled corticosteroid
00186091612	inhaled corticosteroid
00186091706	inhaled corticosteroid
00186091765	inhaled corticosteroid
00186149001	SABA
00186149104	SABA
00186149117	SABA
00186198804	inhaled corticosteroid
00186198904	inhaled corticosteroid
00186199004	inhaled corticosteroid
00186413001	SABA
00186413101	SABA
00187433001	SABA
00223713010	Methylxanthine
00228242310	Methylxanthine
00247026415	SABA
00247026420	SABA
00247026430	SABA
00247026515	SABA
00247026520	SABA
00247035030	SABA
00247058841	SABA
00247060430	SABA
00247065865	SABA
00247066708	Mast cell stabilizers
00247067441	Mast cell stabilizers
00247087120	SABA
00254100752	SABA
00256011401	Methylxanthine
00256011501	Methylxanthine
00256015001	Methylxanthine
00258358100	Methylxanthine
00258358101	Methylxanthine
00258358103	Methylxanthine
00258358105	Methylxanthine
00258358110	Methylxanthine
00258358301	Methylxanthine
00258358305	Methylxanthine
00258358310	Methylxanthine
00258358360	Methylxanthine
00258358401	Methylxanthine
00258358405	Methylxanthine
00258361401	Methylxanthine
00258362501	Methylxanthine
00258363401	Methylxanthine
00258363410	Methylxanthine
00258363701	Methylxanthine
00258363801	Methylxanthine
00264955410	Methylxanthine
00281017053	Methylxanthine
00281111200	Methylxanthine
00281111231	Methylxanthine
00281111553	Methylxanthine
00281111557	Methylxanthine
00281111563	Methylxanthine
00281111653	Methylxanthine
00281111657	Methylxanthine
00281111663	Methylxanthine
00281111874	Methylxanthine
00281112453	Methylxanthine
00281112774	Methylxanthine
00302024801	SABA
00302024901	SABA
00302399001	SABA
00302399101	SABA
00304000936	Methylxanthine
00310173030	Biologic
00310173085	Biologic
00310183030	Biologic
00310183085	Biologic
00310737020	inhaled corticosteroid-LABA combination
00310737220	inhaled corticosteroid-LABA combination
00332222609	SABA
00332222613	SABA
00332222809	SABA
00332222813	SABA
00332223009	SABA
00332223209	SABA
00332611738	SABA
00338043903	Methylxanthine
00349826601	Methylxanthine
00349826605	Methylxanthine
00349826610	Methylxanthine
00349828001	Methylxanthine
00349828101	Methylxanthine
00349828105	Methylxanthine
00349828110	Methylxanthine
00349868301	Methylxanthine
00349868410	Methylxanthine
00349868510	Methylxanthine
00349871301	SABA
00349871325	SABA
00349871401	SABA
00349871425	SABA
00349880901	SABA
00349899401	SABA
00349899405	SABA
00349899501	SABA
00349899505	SABA
00364000401	Methylxanthine
00364000501	Methylxanthine
00364066001	Methylxanthine
00364066002	Methylxanthine
00364066005	Methylxanthine
00364068001	Methylxanthine
00364068101	Methylxanthine
00364068105	Methylxanthine
00364071101	Methylxanthine
00364071301	Methylxanthine
00364228301	SABA
00364228401	SABA
00364241716	SABA
00364243801	SABA
00364243901	SABA
00364249001	Methylxanthine
00364249050	Methylxanthine
00364252216	SABA
00364253055	SABA
00364258601	Methylxanthine
00364258701	Methylxanthine
00364258801	Methylxanthine
00364263217	SABA
00364263298	SABA
00364706016	Methylxanthine
00364706099	Methylxanthine
00364726416	Methylxanthine
00369080301	Methylxanthine
00369080305	Methylxanthine
00369080310	Methylxanthine
00369080401	Methylxanthine
00369080501	Methylxanthine
00369080510	Methylxanthine
00378025501	SABA
00378025505	SABA
00378048601	Methylxanthine
00378048701	Methylxanthine
00378057201	SABA
00378057202	SABA
00378057205	SABA
00378340172	SABA
00378412201	SABA
00378412401	SABA
00378698858	anticholinergic-SABA combination
00378698891	anticholinergic-SABA combination
00378698893	anticholinergic-SABA combination
00378698962	anticholinergic
00378698964	anticholinergic
00378698966	anticholinergic
00378698993	anticholinergic
00378699052	SABA
00378699058	SABA
00378699091	SABA
00378699093	SABA
00378699152	SABA
00378699252	SABA
00378699298	SABA
00378699331	SABA
00378699393	SABA
00378797052	anticholinergic
00378797055	anticholinergic
00378797091	anticholinergic
00378797093	anticholinergic
00378827031	SABA
00378827052	SABA
00378827055	SABA
00378827091	SABA
00378827093	SABA
00378932032	inhaled corticosteroid-LABA combination
00378932132	inhaled corticosteroid-LABA combination
00378932232	inhaled corticosteroid-LABA combination
00378967130	anticholinergic-SABA combination
00378967131	anticholinergic-SABA combination
00378967158	anticholinergic-SABA combination
00378967160	anticholinergic-SABA combination
00378967191	anticholinergic-SABA combination
00378967193	anticholinergic-SABA combination
00378968044	SABA
00378968144	SABA
00378968244	SABA
00378969052	SABA
00378969152	SABA
00378969252	SABA
00403064518	anticholinergic
00403177384	SABA
00403177530	SABA
00403225388	SABA
00403275101	Methylxanthine
00403275140	Methylxanthine
00405213052	SABA
00405213125	SABA
00405213131	SABA
00405213516	SABA
00405325516	SABA
00405382516	Methylxanthine
00405403001	SABA
00405403101	SABA
00405462901	SABA
00405498401	Methylxanthine
00405498501	Methylxanthine
00405498701	Methylxanthine
00405498702	Methylxanthine
00405498801	Methylxanthine
00405498802	Methylxanthine
00405499001	Methylxanthine
00409592101	Methylxanthine
00409592109	Methylxanthine
00409592201	Methylxanthine
00409738501	Methylxanthine
00426801916	Methylxanthine
00426865016	SABA
00440704630	SABA
00440849204	SABA
00440853030	Methylxanthine
00440853110	Methylxanthine
00440853190	Methylxanthine
00440853220	Methylxanthine
00440853294	Methylxanthine
00451039800	SABA
00451039802	SABA
00451039850	SABA
00451039860	SABA
00451039900	SABA
00451039950	SABA
00451039960	SABA
00456064201	Methylxanthine
00456064416	Methylxanthine
00456064428	Methylxanthine
00456064432	Methylxanthine
00456064508	Methylxanthine
00456064601	Methylxanthine
00456064808	Methylxanthine
00456064816	Methylxanthine
00456067099	inhaled corticosteroid
00456067249	inhaled corticosteroid
00456067288	inhaled corticosteroid
00456067299	inhaled corticosteroid
00456358101	Methylxanthine
00456358401	Methylxanthine
00456430201	Methylxanthine
00456430301	Methylxanthine
00456431001	Methylxanthine
00456432000	Methylxanthine
00456432001	Methylxanthine
00456432002	Methylxanthine
00456432010	Methylxanthine
00456433000	Methylxanthine
00456433001	Methylxanthine
00456433002	Methylxanthine
00456433020	Methylxanthine
00472007536	Mast cell stabilizers
00472070916	Methylxanthine
00472075021	Mast cell stabilizers
00472075060	Mast cell stabilizers
00472075123	anticholinergic
00472075130	anticholinergic
00472075160	anticholinergic
00472075221	Mast cell stabilizers
00472075260	Mast cell stabilizers
00472075323	anticholinergic
00472075330	anticholinergic
00472075360	anticholinergic
00472077416	Methylxanthine
00472082504	SABA
00472082508	SABA
00472082516	SABA
00472083123	SABA
00472083125	SABA
00472083130	SABA
00472083160	SABA
00472083193	SABA
00472083220	SABA
00472087308	Methylxanthine
00472123816	Methylxanthine
00472125616	Methylxanthine
00472126478	SABA
00472137348	SABA
00472137748	SABA
00472141616	Methylxanthine
00472144416	Methylxanthine
00472144428	Methylxanthine
00472154016	Methylxanthine
00472154028	Methylxanthine
00485005916	Methylxanthine
00487020101	anticholinergic-SABA combination
00487020102	anticholinergic-SABA combination
00487020103	anticholinergic-SABA combination
00487020160	anticholinergic-SABA combination
00487030101	SABA
00487030102	SABA
00487950101	SABA
00487950102	SABA
00487950103	SABA
00487950125	SABA
00487950160	SABA
00487960101	inhaled corticosteroid
00487960130	inhaled corticosteroid
00487970101	inhaled corticosteroid
00487970130	inhaled corticosteroid
00487980101	anticholinergic
00487980125	anticholinergic
00487980130	anticholinergic
00487980160	anticholinergic
00487990102	SABA
00487990130	SABA
00487990401	SABA
00487990402	SABA
00487990425	SABA
00490008090	Methylxanthine
00496060902	Methylxanthine
00517381025	Methylxanthine
00517382025	Methylxanthine
00527077727	Methylxanthine
00527131101	SABA
00527131110	SABA
00527131801	SABA
00527131810	SABA
00536000773	SABA
00536020259	Methylxanthine
00536041585	SABA
00536041612	SABA
00536041613	SABA
00536121612	SABA
00536121613	SABA
00536146285	SABA
00536146975	SABA
00536210085	Methylxanthine
00536210090	Methylxanthine
00536267573	SABA
00536267704	SABA
00536300801	SABA
00536300805	SABA
00536300901	SABA
00536300905	SABA
00536304601	Methylxanthine
00536306001	Methylxanthine
00536306010	Methylxanthine
00536356201	Methylxanthine
00536356210	Methylxanthine
00536386801	Methylxanthine
00536386810	Methylxanthine
00536443701	SABA
00536443801	SABA
00536465001	Methylxanthine
00536465101	Methylxanthine
00536465105	Methylxanthine
00536465110	Methylxanthine
00536465201	Methylxanthine
00536465205	Methylxanthine
00536465210	Methylxanthine
00536465301	Methylxanthine
00536465701	Methylxanthine
00536499601	Methylxanthine
00536499701	Methylxanthine
00536499705	Methylxanthine
00536499801	Methylxanthine
00536499805	Methylxanthine
00536563201	Methylxanthine
00536563301	Methylxanthine
00536563401	Methylxanthine
00556014916	Methylxanthine
00580087501	Methylxanthine
00585021884	Methylxanthine
00585067302	Mast cell stabilizers
00585067303	Mast cell stabilizers
00585067501	Mast cell stabilizers
00585067502	Mast cell stabilizers
00585067870	Mast cell stabilizers
00585068502	Mast cell stabilizers
00591273623	SABA
00591273723	SABA
00591273823	SABA
00591273839	SABA
00591291823	SABA
00591291923	SABA
00591291939	SABA
00591292023	SABA
00591292039	SABA
00591292754	SABA
00591343330	anticholinergic-SABA combination
00591343360	anticholinergic-SABA combination
00591346753	SABA
00591346853	SABA
00591376730	inhaled corticosteroid
00591376830	inhaled corticosteroid
00591379730	SABA
00591379760	SABA
00591379783	SABA
00591379830	anticholinergic
00591379860	anticholinergic
00591379883	anticholinergic
00591381730	anticholinergic-SABA combination
00591381739	anticholinergic-SABA combination
00591381760	anticholinergic-SABA combination
00591381766	anticholinergic-SABA combination
00591572401	SABA
00591790401	Methylxanthine
00591790501	Methylxanthine
00597001314	anticholinergic-SABA combination
00597001315	anticholinergic-SABA combination
00597002402	anticholinergic-SABA combination
00597004801	Methylxanthine
00597004901	Methylxanthine
00597006962	SABA
00597007015	SABA
00597007017	SABA
00597007018	SABA
00597007085	SABA
00597007086	SABA
00597007130	SABA
00597007175	SABA
00597007201	SABA
00597007316	SABA
00597007350	SABA
00597007401	SABA
00597007506	anticholinergic
00597007537	anticholinergic
00597007541	anticholinergic
00597007547	anticholinergic
00597007575	anticholinergic
00597007862	SABA
00597008014	anticholinergic
00597008062	anticholinergic
00597008130	anticholinergic
00597008204	anticholinergic
00597008214	anticholinergic
00597008215	anticholinergic
00597008218	anticholinergic
00597008262	anticholinergic
00597008675	anticholinergic
00597008676	anticholinergic
00597008717	anticholinergic
00597010028	anticholinergic
00597010031	anticholinergic
00597010051	anticholinergic
00597010061	anticholinergic
00597015531	anticholinergic
00597015561	anticholinergic
00597015570	anticholinergic
00597016061	anticholinergic
00603100475	SABA
00603100499	SABA
00603100540	SABA
00603100643	SABA
00603100758	SABA
00603100858	SABA
00603119058	Methylxanthine
00603142258	SABA
00603172958	Methylxanthine
00603174258	Methylxanthine
00603209321	SABA
00603209328	SABA
00603209421	SABA
00603209428	SABA
00603446421	SABA
00603446521	SABA
00603574721	Methylxanthine
00603594421	Methylxanthine
00603594428	Methylxanthine
00603594521	Methylxanthine
00603594528	Methylxanthine
00603594529	Methylxanthine
00603594532	Methylxanthine
00603594548	Methylxanthine
00603594621	Methylxanthine
00603594628	Methylxanthine
00603594629	Methylxanthine
00603594632	Methylxanthine
00603594921	Methylxanthine
00603595021	Methylxanthine
00603595121	Methylxanthine
00603595221	Methylxanthine
00615351713	SABA
00615351729	SABA
00615351813	SABA
00677000301	Methylxanthine
00677000310	Methylxanthine
00677000701	Methylxanthine
00677000710	Methylxanthine
00677000760	Methylxanthine
00677055633	Methylxanthine
00677081701	Methylxanthine
00677081705	Methylxanthine
00677084501	Methylxanthine
00677084601	Methylxanthine
00677084605	Methylxanthine
00677103601	Methylxanthine
00677103701	Methylxanthine
00677125301	SABA
00677125401	SABA
00677135901	SABA
00677135905	SABA
00677136001	SABA
00677136005	SABA
00677141001	Methylxanthine
00677144533	SABA
00677150533	SABA
00677152122	SABA
00677152272	SABA
00677152333	Methylxanthine
00677154970	SABA
00677154971	SABA
00677178001	Methylxanthine
00686223009	SABA
00703127104	SABA
00713010309	Methylxanthine
00713010325	Methylxanthine
00713012509	Methylxanthine
00719100410	SABA
00719100510	SABA
00719158410	SABA
00719194312	Methylxanthine
00781100301	Methylxanthine
00781100401	Methylxanthine
00781100405	Methylxanthine
00781100501	Methylxanthine
00781100505	Methylxanthine
00781121401	Methylxanthine
00781131801	Methylxanthine
00781167101	SABA
00781167201	SABA
00781170201	SABA
00781170301	SABA
00781192801	Methylxanthine
00781606716	SABA
00781640416	SABA
00781660016	Methylxanthine
00781660028	Methylxanthine
00781714629	anticholinergic-SABA combination
00781714663	anticholinergic-SABA combination
00781714664	anticholinergic-SABA combination
00781714687	anticholinergic-SABA combination
00781715529	SABA
00781715564	SABA
00781715586	SABA
00781715729	anticholinergic
00781715764	anticholinergic
00781715786	anticholinergic
00781750287	SABA
00781750288	SABA
00781751514	inhaled corticosteroid
00781751587	inhaled corticosteroid
00781751614	inhaled corticosteroid
00781751687	inhaled corticosteroid
00781751714	inhaled corticosteroid
00781751787	inhaled corticosteroid
00781753580	SABA
00781915093	SABA
00832107300	SABA
00832107400	SABA
00832801916	Methylxanthine
00832865016	SABA
00832867630	SABA
00839669306	Methylxanthine
00839669312	Methylxanthine
00839669316	Methylxanthine
00839672906	Methylxanthine
00839672912	Methylxanthine
00839672916	Methylxanthine
00839673012	Methylxanthine
00839679916	Methylxanthine
00839744269	SABA
00839748506	SABA
00839748606	SABA
00839760807	SABA
00839760880	SABA
00839761106	SABA
00839761112	SABA
00839761206	SABA
00839761212	SABA
00839770716	Methylxanthine
00839773097	SABA
00839774669	SABA
00839781610	SABA
00839785969	SABA
00839786018	SABA
00839786035	SABA
00839786197	SABA
00839788706	Methylxanthine
00839788806	Methylxanthine
00879022616	Methylxanthine
00904144416	Methylxanthine
00904144428	Methylxanthine
00904155660	Methylxanthine
00904155760	Methylxanthine
00904161040	Methylxanthine
00904161060	Methylxanthine
00904161061	Methylxanthine
00904161140	Methylxanthine
00904161160	Methylxanthine
00904161161	Methylxanthine
00904161180	Methylxanthine
00904161201	Methylxanthine
00904161240	Methylxanthine
00904161260	Methylxanthine
00904161261	Methylxanthine
00904161280	Methylxanthine
00904161360	Methylxanthine
00904227360	Methylxanthine
00904227380	Methylxanthine
00904228270	Methylxanthine
00904228360	Methylxanthine
00904228380	Methylxanthine
00904261609	Methylxanthine
00904287534	SABA
00904287557	SABA
00904287600	SABA
00904287640	SABA
00904287660	SABA
00904287661	SABA
00904287740	SABA
00904287760	SABA
00904287761	SABA
00904287860	SABA
00904287861	SABA
00904287960	SABA
00904287961	SABA
00904288016	SABA
00904507834	SABA
00904507868	SABA
00904507934	SABA
00904538660	Methylxanthine
00904588761	Methylxanthine
00904588861	Methylxanthine
00904588961	Methylxanthine
00904765855	SABA
00904768116	SABA
00904773117	SABA
00904773157	SABA
00904784660	Methylxanthine
00904784760	Methylxanthine
00904784860	Methylxanthine
00904784960	Methylxanthine
10135057901	SABA
10135058001	SABA
10135060408	Methylxanthine
10892015065	Methylxanthine
11845014401	SABA
11845036004	Methylxanthine
11845040101	SABA
12280009430	anticholinergic
12280017360	LABA
12280024125	SABA
12280037213	anticholinergic
12280039417	inhaled corticosteroid
12280040915	SABA
12280041013	inhaled corticosteroid
12939013216	Methylxanthine
16252009722	SABA
16252009733	SABA
16252009766	SABA
16252009822	anticholinergic
16252009833	anticholinergic
16252009866	anticholinergic
16252054733	anticholinergic-SABA combination
16252054766	anticholinergic-SABA combination
16571001110	Methylxanthine
16571060096	Mast cell stabilizers
16590000417	SABA
17236032401	Methylxanthine
17236032405	Methylxanthine
17236032410	Methylxanthine
17236032501	Methylxanthine
17236032510	Methylxanthine
17236033501	Methylxanthine
17236033505	Methylxanthine
17270072101	SABA
17317002201	Methylxanthine
17478017101	SABA
17478017130	SABA
17478017212	SABA
17478017224	SABA
17478017312	SABA
17478017324	SABA
17478017412	SABA
17478017424	SABA
17478093301	SABA
17856003801	Methylxanthine
18860067870	Mast cell stabilizers
21695015324	SABA
21695019601	inhaled corticosteroid-LABA combination
21695019701	inhaled corticosteroid-LABA combination
21695019801	SABA
21695024520	SABA
21695033230	SABA
21695070416	inhaled corticosteroid
21695085185	SABA
21695091125	anticholinergic
23155006201	Methylxanthine
23155006301	Methylxanthine
23490501901	SABA
23490502001	SABA
23490502002	SABA
23490502301	SABA
23490502302	SABA
23490754201	inhaled corticosteroid-LABA combination
23490797201	SABA
24208034720	SABA
24208037360	Mast cell stabilizers
24208037362	Mast cell stabilizers
24208039830	anticholinergic
24208039915	anticholinergic
27808003301	Methylxanthine
29033000101	Methylxanthine
29033000201	Methylxanthine
29336081521	SABA
35356009914	inhaled corticosteroid
35356015701	inhaled corticosteroid
35356016601	SABA
35356016602	SABA
35356021530	anticholinergic
35356047410	inhaled corticosteroid
35356048903	SABA
35356090460	Methylxanthine
37803090903	anticholinergic
38245013807	SABA
38245064009	SABA
38245066917	SABA
38779018404	SABA
38779018405	SABA
38779018408	SABA
38779018501	SABA
38779018504	SABA
38779018505	SABA
38779018508	SABA
38779018509	SABA
38779018525	SABA
38779023003	anticholinergic
38779023004	anticholinergic
38779023005	anticholinergic
38779023006	anticholinergic
38779038101	SABA
38779038105	SABA
38779040600	inhaled corticosteroid
38779056910	anticholinergic
38779056911	anticholinergic
38779057105	Methylxanthine
38779057110	Methylxanthine
38779181605	Methylxanthine
38779229503	LABA
38779229506	LABA
42254000467	SABA
42291080118	SABA
42291080218	SABA
42291081390	Methylxanthine
42291081490	Methylxanthine
42291081590	Methylxanthine
42571013221	Mast cell stabilizers
42571013252	Mast cell stabilizers
42858070101	Methylxanthine
42858070201	Methylxanthine
43063005904	SABA
43353029180	Methylxanthine
43538097160	inhaled corticosteroid
43598040925	SABA
43598041025	SABA
43598041225	SABA
45802008801	SABA
46708002530	Methylxanthine
46708002531	Methylxanthine
46708002571	Methylxanthine
46708002591	Methylxanthine
46708002630	Methylxanthine
46708002631	Methylxanthine
46708002671	Methylxanthine
47335070649	anticholinergic
47335070652	anticholinergic
47335070654	anticholinergic
47335074349	SABA
47335074352	SABA
47335074649	SABA
47335074652	SABA
47335075349	SABA
47335075352	SABA
49035002115	Methylxanthine
49452022501	SABA
49452022502	SABA
49452022503	SABA
49452043001	Methylxanthine
49452043002	Methylxanthine
49452455502	SABA
49452772001	Methylxanthine
49502010501	SABA
49502019620	SABA
49502030317	SABA
49502030327	SABA
49502033310	SABA
49502033315	SABA
49502033317	SABA
49502033327	SABA
49502043301	Methylxanthine
49502043305	Methylxanthine
49502043310	Methylxanthine
49502060505	SABA
49502060530	LABA
49502060561	LABA
49502067210	anticholinergic-SABA combination
49502067230	anticholinergic-SABA combination
49502067231	anticholinergic-SABA combination
49502067260	anticholinergic-SABA combination
49502067603	SABA
49502067624	SABA
49502067803	SABA
49502067824	SABA
49502068503	anticholinergic
49502068524	anticholinergic
49502068526	anticholinergic
49502068529	anticholinergic
49502068530	anticholinergic
49502068531	anticholinergic
49502068533	anticholinergic
49502068560	anticholinergic
49502068561	anticholinergic
49502068562	anticholinergic
49502068902	Mast cell stabilizers
49502068912	Mast cell stabilizers
49502068961	Mast cell stabilizers
49502069203	SABA
49502069303	SABA
49502069360	SABA
49502069700	SABA
49502069702	SABA
49502069703	SABA
49502069720	SABA
49502069724	SABA
49502069729	SABA
49502069730	SABA
49502069732	SABA
49502069733	SABA
49502069760	SABA
49502069761	SABA
49502069770	SABA
49502069793	SABA
49502078530	anticholinergic
49502078615	anticholinergic
49502079516	SABA
49614021160	Mast cell stabilizers
49708064490	Methylxanthine
49727061516	Methylxanthine
49884025801	SABA
49884025901	SABA
49884036048	SABA
49884036148	SABA
49884041133	SABA
49999017117	SABA
49999030028	LABA
49999033816	SABA
49999034425	SABA
49999038930	anticholinergic
49999047450	inhaled corticosteroid
49999055000	Methylxanthine
49999061412	inhaled corticosteroid
49999081960	inhaled corticosteroid-LABA combination
49999090120	SABA
49999090767	SABA
49999090885	SABA
49999092215	SABA
49999098216	inhaled corticosteroid
49999098460	inhaled corticosteroid-LABA combination
49999098560	inhaled corticosteroid-LABA combination
49999099007	anticholinergic-SABA combination
49999099532	inhaled corticosteroid
50090051600	SABA
50090073000	inhaled corticosteroid
50090073100	inhaled corticosteroid
50090091000	inhaled corticosteroid
50090091600	inhaled corticosteroid
50090093400	inhaled corticosteroid
50090132900	SABA
50090166900	anticholinergic-SABA combination
50090338700	inhaled corticosteroid-LABA combination
50090345900	inhaled corticosteroid
50090413700	SABA
50090413800	SABA
50090421100	inhaled corticosteroid-LABA combination
50090421300	inhaled corticosteroid-LABA combination
50090421400	inhaled corticosteroid-LABA combination
50090432600	SABA
50090432601	SABA
50090449100	SABA
50111045901	Methylxanthine
50111045902	Methylxanthine
50111045903	Methylxanthine
50111045910	Methylxanthine
50111048201	Methylxanthine
50111048202	Methylxanthine
50111048203	Methylxanthine
50111048210	Methylxanthine
50111048301	Methylxanthine
50111048302	Methylxanthine
50111048303	Methylxanthine
50111049101	SABA
50111049102	SABA
50111049201	SABA
50111049202	SABA
50111051801	Methylxanthine
50111080131	SABA
50111080132	SABA
50242004062	Biologic
50242004086	Biologic
50242004201	Biologic
50242021401	Biologic
50242021486	Biologic
50242021501	Biologic
50242021586	Biologic
50349017201	SABA
50383074016	SABA
50383074120	SABA
50383074225	SABA
50383080616	Methylxanthine
50436999201	inhaled corticosteroid
50474010001	Methylxanthine
50474010060	Methylxanthine
50474020001	Methylxanthine
50474020050	Methylxanthine
50474020060	Methylxanthine
50474026812	Methylxanthine
50474030001	Methylxanthine
50474030050	Methylxanthine
50474030060	Methylxanthine
50474040001	Methylxanthine
50474040002	Methylxanthine
50474040060	Methylxanthine
50474283206	Methylxanthine
50474284206	Methylxanthine
50474285206	Methylxanthine
50474285208	Methylxanthine
50474285260	Methylxanthine
50474290204	Methylxanthine
50474290206	Methylxanthine
50474290260	Methylxanthine
50474290262	Methylxanthine
50550036520	SABA
50580017540	inhaled corticosteroid
50580017780	inhaled corticosteroid
50580030513	Mast cell stabilizers
50580030526	Mast cell stabilizers
50732087504	Methylxanthine
50732087616	Methylxanthine
50962040205	SABA
50962040451	SABA
51079065701	SABA
51079065720	SABA
51079065801	SABA
51079065820	SABA
51079076010	SABA
51079083006	SABA
51079083050	SABA
51285072057	SABA
51432034020	SABA
51479001100	SABA
51479001103	SABA
51479001106	SABA
51479001201	SABA
51479001202	SABA
51525047008	Mast cell stabilizers
51525047009	Mast cell stabilizers
51525047096	Mast cell stabilizers
51552004402	SABA
51552004404	SABA
51552004405	SABA
51552004407	SABA
51552004425	SABA
51552004499	SABA
51552031305	Methylxanthine
51552031306	Methylxanthine
51552039301	anticholinergic
51552039302	anticholinergic
51552039304	anticholinergic
51552039305	anticholinergic
51552039325	anticholinergic
51552039399	anticholinergic
51552044603	SABA
51552044604	SABA
51552044605	SABA
51552044610	SABA
51655017356	SABA
51662120201	SABA
51662120209	SABA
51662120401	Methylxanthine
51662126701	SABA
51662126709	SABA
51662134101	Methylxanthine
51662149901	SABA
51862013116	Methylxanthine
51927137000	SABA
51927144400	Methylxanthine
51927151000	Methylxanthine
51927164800	anticholinergic
51927165900	Methylxanthine
51927179400	inhaled corticosteroid
51927276500	SABA
51927285900	SABA
51927364300	LABA
51991037501	Methylxanthine
51991053601	Methylxanthine
52244010010	Methylxanthine
52244020010	Methylxanthine
52244030010	Methylxanthine
52244040010	Methylxanthine
52446046932	Methylxanthine
52446089358	Methylxanthine
52544041916	SABA
52555049101	SABA
52555049105	SABA
52555049201	SABA
52555058101	SABA
52555058105	SABA
52555058201	SABA
52555059417	SABA
52555059418	SABA
52555070201	Methylxanthine
52555070301	Methylxanthine
52555070310	Methylxanthine
52555070401	Methylxanthine
52555070410	Methylxanthine
52555070501	Methylxanthine
52584092101	Methylxanthine
52584092201	Methylxanthine
52959009403	SABA
52959015303	SABA
52959015306	SABA
52959015309	SABA
52959015500	SABA
52959027930	Methylxanthine
52959028603	inhaled corticosteroid
52959029300	SABA
52959056901	SABA
52959074120	SABA
52959113903	inhaled corticosteroid
52959119800	inhaled corticosteroid
52959129301	SABA
52959146701	SABA
53002038210	Methylxanthine
53002057500	Methylxanthine
53002063788	Methylxanthine
53002083601	SABA
53002092572	SABA
53002104200	Methylxanthine
53014007525	SABA
53014007560	SABA
53014020313	inhaled corticosteroid
53014067701	Mast cell stabilizers
53014067870	Mast cell stabilizers
53100020010	inhaled corticosteroid
53100020020	inhaled corticosteroid
53100020050	inhaled corticosteroid
53265037910	Methylxanthine
53265037950	Methylxanthine
53265038010	Methylxanthine
53265038050	Methylxanthine
53265038110	Methylxanthine
53265038210	Methylxanthine
53489017601	SABA
53489017605	SABA
53489017701	SABA
53489017705	SABA
54092006701	Methylxanthine
54092006710	Methylxanthine
54092006801	Methylxanthine
54092006901	Methylxanthine
54092007001	Methylxanthine
54569005200	SABA
54569005300	inhaled corticosteroid
54569005600	Methylxanthine
54569005902	Methylxanthine
54569100400	inhaled corticosteroid
54569100600	anticholinergic
54569101300	inhaled corticosteroid
54569166400	Methylxanthine
54569166401	Methylxanthine
54569166600	Methylxanthine
54569225300	SABA
54569248301	Methylxanthine
54569248302	Methylxanthine
54569287400	SABA
54569287401	SABA
54569311300	Methylxanthine
54569370000	SABA
54569370001	SABA
54569370002	SABA
54569385500	LABA
54569389900	SABA
54569390000	SABA
54569417201	SABA
54569417801	SABA
54569424500	SABA
54569442000	anticholinergic
54569460000	anticholinergic-SABA combination
54569460200	inhaled corticosteroid
54569460300	inhaled corticosteroid
54569461500	SABA
54569462100	SABA
54569474800	SABA
54569486300	inhaled corticosteroid
54569486700	LABA
54569489900	SABA
54569491000	anticholinergic
54569524100	inhaled corticosteroid-LABA combination
54569524200	inhaled corticosteroid-LABA combination
54569524300	inhaled corticosteroid-LABA combination
54569543200	anticholinergic-SABA combination
54569544500	SABA
54569566300	inhaled corticosteroid
54569567100	inhaled corticosteroid
54569570200	inhaled corticosteroid
54569575700	anticholinergic
54569577700	SABA
54569585300	SABA
54569592800	inhaled corticosteroid
54569616600	SABA
54569616700	SABA
54569637000	SABA
54569639000	inhaled corticosteroid
54569646600	inhaled corticosteroid-LABA combination
54569858000	Methylxanthine
54569858600	Methylxanthine
54569858900	SABA
54838050708	SABA
54838050780	SABA
54838051380	Methylxanthine
54838055680	Methylxanthine
54868002800	Methylxanthine
54868002802	Methylxanthine
54868002805	Methylxanthine
54868002806	Methylxanthine
54868002900	Methylxanthine
54868002902	Methylxanthine
54868002905	Methylxanthine
54868002907	Methylxanthine
54868030801	SABA
54868094800	anticholinergic-SABA combination
54868104101	SABA
54868104301	SABA
54868107302	SABA
54868107405	SABA
54868107407	SABA
54868126801	inhaled corticosteroid
54868126901	inhaled corticosteroid
54868143800	Methylxanthine
54868143801	Methylxanthine
54868143901	anticholinergic
54868146101	Methylxanthine
54868146102	Methylxanthine
54868188301	inhaled corticosteroid
54868247200	SABA
54868247201	SABA
54868271000	Methylxanthine
54868271001	Methylxanthine
54868282101	SABA
54868284901	SABA
54868284902	SABA
54868288700	SABA
54868342300	inhaled corticosteroid
54868347900	SABA
54868355000	inhaled corticosteroid
54868370200	LABA
54868370900	SABA
54868373900	SABA
54868408200	anticholinergic
54868408201	anticholinergic
54868422500	anticholinergic-SABA combination
54868426400	inhaled corticosteroid
54868428400	anticholinergic
54868439200	inhaled corticosteroid
54868440900	SABA
54868448100	LABA
54868451600	inhaled corticosteroid-LABA combination
54868451700	inhaled corticosteroid-LABA combination
54868451800	inhaled corticosteroid-LABA combination
54868497200	LABA
54868497201	LABA
54868504900	anticholinergic
54868510900	anticholinergic
54868529400	inhaled corticosteroid
54868536200	inhaled corticosteroid
54868545900	SABA
54868551100	anticholinergic
54868553100	Methylxanthine
54868554200	SABA
54868554201	SABA
54868554500	inhaled corticosteroid
54868554700	inhaled corticosteroid
54868554701	inhaled corticosteroid
54868556500	anticholinergic
54868563700	inhaled corticosteroid
54868564600	SABA
54868564601	SABA
54868564602	SABA
54868568900	SABA
54868570900	SABA
54868575100	anticholinergic
54868584400	inhaled corticosteroid
54868585700	inhaled corticosteroid
54868585701	inhaled corticosteroid
54868585800	inhaled corticosteroid
54868585801	inhaled corticosteroid
54868593600	inhaled corticosteroid-LABA combination
54868593700	inhaled corticosteroid-LABA combination
54868597400	anticholinergic-SABA combination
54868598900	inhaled corticosteroid
54868599000	inhaled corticosteroid-LABA combination
54868599500	inhaled corticosteroid-LABA combination
54868600301	inhaled corticosteroid-LABA combination
54868602000	inhaled corticosteroid
54868602100	SABA
54868605000	SABA
54868605001	SABA
54868605100	SABA
55045148605	SABA
55045163801	Methylxanthine
55045163901	Methylxanthine
55045193005	anticholinergic
55045204307	SABA
55045224808	inhaled corticosteroid
55045239005	SABA
55045252007	inhaled corticosteroid
55045281900	inhaled corticosteroid
55045305401	inhaled corticosteroid
55045306300	inhaled corticosteroid
55045316200	anticholinergic-SABA combination
55045335100	inhaled corticosteroid
55045335400	inhaled corticosteroid
55045338801	inhaled corticosteroid
55045341600	inhaled corticosteroid
55045349401	SABA
55045368601	inhaled corticosteroid
55045369508	inhaled corticosteroid
55053052201	Methylxanthine
55154435005	SABA
55154435705	anticholinergic-SABA combination
55154435905	SABA
55175121300	SABA
55175170200	SABA
55175190501	Methylxanthine
55175257501	SABA
55175300609	Methylxanthine
55175441701	SABA
55175443501	inhaled corticosteroid
55175446501	inhaled corticosteroid
55175446601	inhaled corticosteroid
55175520501	SABA
55175524501	inhaled corticosteroid
55289000360	Methylxanthine
55289000930	SABA
55289003904	SABA
55289025901	Methylxanthine
55289026001	Methylxanthine
55289026020	Methylxanthine
55289026060	Methylxanthine
55289029308	SABA
55289031730	SABA
55289031760	Methylxanthine
55289049830	SABA
55289054460	SABA
55289063460	SABA
55289075130	Methylxanthine
55289075160	Methylxanthine
55289078860	Methylxanthine
55289078930	Methylxanthine
55289086304	Methylxanthine
55370011108	SABA
55370011207	SABA
55370011208	SABA
55370031548	SABA
55390010110	SABA
55390019310	SABA
55726020004	Methylxanthine
55726154016	Methylxanthine
55887072620	inhaled corticosteroid
55887081218	SABA
55953005101	SABA
55953005153	SABA
55953020925	SABA
55953021220	SABA
55953048040	SABA
55953048070	SABA
55953049900	SABA
55953049940	SABA
55953049970	SABA
57480036501	Methylxanthine
57480036601	Methylxanthine
57480036701	Methylxanthine
57480042201	SABA
57480042301	SABA
57783679101	SABA
57783689101	SABA
57866005101	SABA
57866465202	Methylxanthine
58016032818	SABA
58016032820	SABA
58016040200	SABA
58016040330	SABA
58016047300	SABA
58016047320	SABA
58016047330	SABA
58016047390	SABA
58016060300	SABA
58016060312	SABA
58016060315	SABA
58016460401	inhaled corticosteroid-LABA combination
58016481201	inhaled corticosteroid-LABA combination
58016481301	inhaled corticosteroid-LABA combination
58016487801	inhaled corticosteroid-LABA combination
58016605901	SABA
58016609901	SABA
58016610901	SABA
58016620501	SABA
58016620701	inhaled corticosteroid
58016640401	SABA
58016653701	SABA
58016656901	SABA
59088039200	inhaled corticosteroid
59198025201	Methylxanthine
59310011720	SABA
59310011721	SABA
59310017540	inhaled corticosteroid
59310017780	inhaled corticosteroid
59310020212	inhaled corticosteroid
59310020240	inhaled corticosteroid
59310020412	inhaled corticosteroid
59310020480	inhaled corticosteroid
59310030240	inhaled corticosteroid
59310030241	inhaled corticosteroid
59310030480	inhaled corticosteroid
59310030481	inhaled corticosteroid
59310054020	SABA
59310054021	SABA
59310057920	SABA
59310057922	SABA
59310058020	SABA
59310058021	SABA
59310061031	Biologic
59310061033	Biologic
59310070506	inhaled corticosteroid
59310071106	inhaled corticosteroid-LABA combination
59310072206	inhaled corticosteroid
59310080506	inhaled corticosteroid-LABA combination
59310080508	inhaled corticosteroid-LABA combination
59310081206	inhaled corticosteroid-LABA combination
59310081208	inhaled corticosteroid-LABA combination
59310082206	inhaled corticosteroid-LABA combination
59310082208	inhaled corticosteroid-LABA combination
59772617501	SABA
59772617502	SABA
59772617520	SABA
59930150001	SABA
59930150002	SABA
59930150006	SABA
59930150008	SABA
59930150009	SABA
59930150060	SABA
59930150066	SABA
59930150080	SABA
59930151000	SABA
59930151005	SABA
59930151015	SABA
59930151050	SABA
59930151501	SABA
59930151504	SABA
59930151540	SABA
59930151701	SABA
59930151702	SABA
59930152001	SABA
59930152002	SABA
59930152010	SABA
59930153001	SABA
59930153002	SABA
59930153010	SABA
59930156001	SABA
59930156002	SABA
59930156010	SABA
59930156020	SABA
59930164702	SABA
59930164720	SABA
59930165001	Methylxanthine
59930165002	Methylxanthine
59930165010	Methylxanthine
59930166001	Methylxanthine
59930166002	Methylxanthine
59930166003	Methylxanthine
59930166030	Methylxanthine
59930167001	Methylxanthine
59930167002	Methylxanthine
59930167003	Methylxanthine
59930167020	Methylxanthine
59930167030	Methylxanthine
59930168001	Methylxanthine
59936000342	Methylxanthine
59936023102	Methylxanthine
60258033516	Methylxanthine
60258033601	Methylxanthine
60258039016	SABA
60346066900	Methylxanthine
60346076704	SABA
60429097530	anticholinergic-SABA combination
60429097560	anticholinergic-SABA combination
60432001916	Methylxanthine
60432001928	Methylxanthine
60432009406	SABA
60432015721	Mast cell stabilizers
60432065016	SABA
60432067601	SABA
60432067630	SABA
60505080201	Mast cell stabilizers
60505080202	Mast cell stabilizers
60505080601	anticholinergic
60505080701	SABA
60505080801	SABA
60505082000	inhaled corticosteroid
60505082100	inhaled corticosteroid
60505082601	anticholinergic
60505082701	anticholinergic
60505085003	inhaled corticosteroid
60505580209	SABA
60598006160	inhaled corticosteroid
60687025871	Methylxanthine
60687039483	anticholinergic
60687039583	SABA
60687040583	anticholinergic-SABA combination
60687052483	inhaled corticosteroid
60793001012	Mast cell stabilizers
60793001060	Mast cell stabilizers
60793001108	Mast cell stabilizers
60793001114	Mast cell stabilizers
60793012001	Mast cell stabilizers
61392001731	Methylxanthine
61392001751	Methylxanthine
61392001754	Methylxanthine
61392001791	Methylxanthine
61392056790	SABA
61570001901	Methylxanthine
61570002001	Methylxanthine
61570002201	Methylxanthine
61748021810	inhaled corticosteroid
61748021863	inhaled corticosteroid
62037079444	SABA
62332002530	Methylxanthine
62332002531	Methylxanthine
62332002571	Methylxanthine
62332002591	Methylxanthine
62332002630	Methylxanthine
62332002631	Methylxanthine
62332002671	Methylxanthine
62451008130	anticholinergic
62451008676	anticholinergic
62991100601	SABA
62991100602	SABA
62991100604	SABA
62991108501	anticholinergic
62991108502	anticholinergic
62991108503	anticholinergic
62991108504	anticholinergic
62991109903	SABA
62991115204	SABA
62991200301	Methylxanthine
62991200302	Methylxanthine
62991251603	LABA
62991254901	SABA
62991254902	SABA
63187002608	SABA
63187002618	SABA
63187020425	SABA
63187052930	anticholinergic-SABA combination
63187052960	anticholinergic-SABA combination
63187054085	SABA
63187087615	SABA
63187095324	SABA
63187095760	inhaled corticosteroid
63323066501	SABA
63370001025	SABA
63370001035	SABA
63370001045	SABA
63370012010	anticholinergic
63370012015	anticholinergic
63370012025	anticholinergic
63370012035	anticholinergic
63370012050	anticholinergic
63370015320	SABA
63402051001	SABA
63402051100	SABA
63402051124	SABA
63402051200	SABA
63402051224	SABA
63402051274	SABA
63402051324	SABA
63402051396	SABA
63402051530	SABA
63402067506	LABA
63402067530	LABA
63402068160	LABA
[truncated: 226 more rows]

## Sheet: Table S3
Table S3. National drug codes (NDCs) used to identify allergic rhinitis-related medication fills (excluding leukotriene modifying agents).
NDC	Allergic rhinitis medication class
00004170809	Nasal corticosteroid
00004290603	Nasal corticosteroid
00005322534	Oral antihistamine and antihistamine-decongestant combination
00005322634	Oral antihistamine and antihistamine-decongestant combination
00005322734	Oral antihistamine and antihistamine-decongestant combination
00005324124	Oral antihistamine and antihistamine-decongestant combination
00005324224	Oral antihistamine and antihistamine-decongestant combination
00005324324	Oral antihistamine and antihistamine-decongestant combination
00005324358	Oral antihistamine and antihistamine-decongestant combination
00005324365	Oral antihistamine and antihistamine-decongestant combination
00005373731	Oral antihistamine and antihistamine-decongestant combination
00005379223	Oral antihistamine and antihistamine-decongestant combination
00005379323	Oral antihistamine and antihistamine-decongestant combination
00006006268	Oral antihistamine and antihistamine-decongestant combination
00006328974	Oral antihistamine and antihistamine-decongestant combination
00007442115	Oral antihistamine and antihistamine-decongestant combination
00007442125	Oral antihistamine and antihistamine-decongestant combination
00008001901	Oral antihistamine and antihistamine-decongestant combination
00008002702	Oral antihistamine and antihistamine-decongestant combination
00008002707	Oral antihistamine and antihistamine-decongestant combination
00008006301	Oral antihistamine and antihistamine-decongestant combination
00008022701	Oral antihistamine and antihistamine-decongestant combination
00008023101	Oral antihistamine and antihistamine-decongestant combination
00008054801	Oral antihistamine and antihistamine-decongestant combination
00008054802	Oral antihistamine and antihistamine-decongestant combination
00008054803	Oral antihistamine and antihistamine-decongestant combination
00008054901	Oral antihistamine and antihistamine-decongestant combination
00008054902	Oral antihistamine and antihistamine-decongestant combination
00008054903	Oral antihistamine and antihistamine-decongestant combination
00008055001	Oral antihistamine and antihistamine-decongestant combination
00008055002	Oral antihistamine and antihistamine-decongestant combination
00008055003	Oral antihistamine and antihistamine-decongestant combination
00008055101	Oral antihistamine and antihistamine-decongestant combination
00008055102	Oral antihistamine and antihistamine-decongestant combination
00008055103	Oral antihistamine and antihistamine-decongestant combination
00008055201	Oral antihistamine and antihistamine-decongestant combination
00008055203	Oral antihistamine and antihistamine-decongestant combination
00008074601	Oral antihistamine and antihistamine-decongestant combination
00008420401	Oral antihistamine and antihistamine-decongestant combination
00008420402	Oral antihistamine and antihistamine-decongestant combination
00009321202	Oral antihistamine and antihistamine-decongestant combination
00009347603	Oral antihistamine and antihistamine-decongestant combination
00009462501	Oral antihistamine and antihistamine-decongestant combination
00009500301	Nasal mast cell stabilizer
00009520801	Oral antihistamine and antihistamine-decongestant combination
00009520901	Oral antihistamine and antihistamine-decongestant combination
00009520902	Oral antihistamine and antihistamine-decongestant combination
00009523301	Oral antihistamine and antihistamine-decongestant combination
00009523401	Oral antihistamine and antihistamine-decongestant combination
00009523411	Oral antihistamine and antihistamine-decongestant combination
00009770901	Nasal mast cell stabilizer
00009770902	Nasal mast cell stabilizer
00009770914	Nasal mast cell stabilizer
00009771301	Oral antihistamine and antihistamine-decongestant combination
00009771401	Oral antihistamine and antihistamine-decongestant combination
00009771501	Oral antihistamine and antihistamine-decongestant combination
00009771601	Oral antihistamine and antihistamine-decongestant combination
00009771602	Oral antihistamine and antihistamine-decongestant combination
00015560060	Oral antihistamine and antihistamine-decongestant combination
00015560080	Oral antihistamine and antihistamine-decongestant combination
00015560160	Oral antihistamine and antihistamine-decongestant combination
00015561530	Oral antihistamine and antihistamine-decongestant combination
00015561660	Oral antihistamine and antihistamine-decongestant combination
00015566640	Oral antihistamine and antihistamine-decongestant combination
00015566660	Oral antihistamine and antihistamine-decongestant combination
00015566940	Oral antihistamine and antihistamine-decongestant combination
00015566960	Oral antihistamine and antihistamine-decongestant combination
00015568630	Oral antihistamine and antihistamine-decongestant combination
00015568701	Oral antihistamine and antihistamine-decongestant combination
00022010616	Oral antihistamine and antihistamine-decongestant combination
00023346805	Ophthalmic antihistamine
00023429001	Ophthalmic antihistamine
00023429003	Ophthalmic antihistamine
00023642210	Ophthalmic mast cell stabilizer
00023884205	Ophthalmic mast cell stabilizer
00023920105	Ophthalmic antihistamine
00024013301	Oral antihistamine and antihistamine-decongestant combination
00024028016	Oral antihistamine and antihistamine-decongestant combination
00024071202	Oral antihistamine and antihistamine-decongestant combination
00024071302	Oral antihistamine and antihistamine-decongestant combination
00024086016	Oral antihistamine and antihistamine-decongestant combination
00024086416	Oral antihistamine and antihistamine-decongestant combination
00024133702	Nasal antihistamine
00024134204	Nasal antihistamine
00024134502	Oral antihistamine and antihistamine-decongestant combination
00024134505	Nasal antihistamine
00024134701	Nasal antihistamine
00024134703	Oral antihistamine and antihistamine-decongestant combination
00024134705	Nasal antihistamine
00024134802	Oral antihistamine and antihistamine-decongestant combination
00024134803	Nasal antihistamine
00024135101	Oral antihistamine and antihistamine-decongestant combination
00024135105	Nasal antihistamine
00024135202	Nasal antihistamine
00024135301	Nasal antihistamine
00024135304	Nasal antihistamine
00024135305	Oral antihistamine and antihistamine-decongestant combination
00024135501	Nasal antihistamine
00024135505	Nasal antihistamine
00024135801	Nasal antihistamine
00024135901	Nasal antihistamine
00024136201	Nasal antihistamine
00024139301	Nasal antihistamine
00024164716	Oral antihistamine and antihistamine-decongestant combination
00024165601	Oral antihistamine and antihistamine-decongestant combination
00024165801	Oral antihistamine and antihistamine-decongestant combination
00024166216	Oral antihistamine and antihistamine-decongestant combination
00024168616	Oral antihistamine and antihistamine-decongestant combination
00024175401	Nasal antihistamine
00024580090	Oral antihistamine and antihistamine-decongestant combination
00024580120	Oral antihistamine and antihistamine-decongestant combination
00024580121	Oral antihistamine and antihistamine-decongestant combination
00024580390	Oral antihistamine and antihistamine-decongestant combination
00024580405	Oral antihistamine and antihistamine-decongestant combination
00026998801	Oral antihistamine and antihistamine-decongestant combination
00026998806	Oral antihistamine and antihistamine-decongestant combination
00028004801	Oral antihistamine and antihistamine-decongestant combination
00028011101	Oral antihistamine and antihistamine-decongestant combination
00028011701	Oral antihistamine and antihistamine-decongestant combination
00031180712	Oral antihistamine and antihistamine-decongestant combination
00031180725	Oral antihistamine and antihistamine-decongestant combination
00031180729	Oral antihistamine and antihistamine-decongestant combination
00031183625	Oral antihistamine and antihistamine-decongestant combination
00031183629	Oral antihistamine and antihistamine-decongestant combination
00031184346	Oral antihistamine and antihistamine-decongestant combination
00031184363	Oral antihistamine and antihistamine-decongestant combination
00031185754	Oral antihistamine and antihistamine-decongestant combination
00031185763	Oral antihistamine and antihistamine-decongestant combination
00031186846	Oral antihistamine and antihistamine-decongestant combination
00031186863	Oral antihistamine and antihistamine-decongestant combination
00031222425	Oral antihistamine and antihistamine-decongestant combination
00031222429	Oral antihistamine and antihistamine-decongestant combination
00031223012	Oral antihistamine and antihistamine-decongestant combination
00031223018	Oral antihistamine and antihistamine-decongestant combination
00031223021	Oral antihistamine and antihistamine-decongestant combination
00031223022	Oral antihistamine and antihistamine-decongestant combination
00031223023	Oral antihistamine and antihistamine-decongestant combination
00031223025	Oral antihistamine and antihistamine-decongestant combination
00031223029	Oral antihistamine and antihistamine-decongestant combination
00031223032	Oral antihistamine and antihistamine-decongestant combination
00031223033	Oral antihistamine and antihistamine-decongestant combination
00031223034	Oral antihistamine and antihistamine-decongestant combination
00031223035	Oral antihistamine and antihistamine-decongestant combination
00031223110	Oral antihistamine and antihistamine-decongestant combination
00031223130	Oral antihistamine and antihistamine-decongestant combination
00031223212	Oral antihistamine and antihistamine-decongestant combination
00031223412	Oral antihistamine and antihistamine-decongestant combination
00031223413	Oral antihistamine and antihistamine-decongestant combination
00031223418	Oral antihistamine and antihistamine-decongestant combination
00031223419	Oral antihistamine and antihistamine-decongestant combination
00031223512	Oral antihistamine and antihistamine-decongestant combination
00031223513	Oral antihistamine and antihistamine-decongestant combination
00031223518	Oral antihistamine and antihistamine-decongestant combination
00031223519	Oral antihistamine and antihistamine-decongestant combination
00031223612	Oral antihistamine and antihistamine-decongestant combination
00031223813	Oral antihistamine and antihistamine-decongestant combination
00031224012	Oral antihistamine and antihistamine-decongestant combination
00031224018	Oral antihistamine and antihistamine-decongestant combination
00031224021	Oral antihistamine and antihistamine-decongestant combination
00031224022	Oral antihistamine and antihistamine-decongestant combination
00031224023	Oral antihistamine and antihistamine-decongestant combination
00031224201	Oral antihistamine and antihistamine-decongestant combination
00031224546	Oral antihistamine and antihistamine-decongestant combination
00031224554	Oral antihistamine and antihistamine-decongestant combination
00031224713	Oral antihistamine and antihistamine-decongestant combination
00031224854	Oral antihistamine and antihistamine-decongestant combination
00031224904	Oral antihistamine and antihistamine-decongestant combination
00031225454	Oral antihistamine and antihistamine-decongestant combination
00031225546	Oral antihistamine and antihistamine-decongestant combination
00031225554	Oral antihistamine and antihistamine-decongestant combination
00031225620	Oral antihistamine and antihistamine-decongestant combination
00031227310	Oral antihistamine and antihistamine-decongestant combination
00031227463	Oral antihistamine and antihistamine-decongestant combination
00031227746	Oral antihistamine and antihistamine-decongestant combination
00031227754	Oral antihistamine and antihistamine-decongestant combination
00031227759	Oral antihistamine and antihistamine-decongestant combination
00031227763	Oral antihistamine and antihistamine-decongestant combination
00031227764	Oral antihistamine and antihistamine-decongestant combination
00031227770	Oral antihistamine and antihistamine-decongestant combination
00031227954	Oral antihistamine and antihistamine-decongestant combination
00031228054	Oral antihistamine and antihistamine-decongestant combination
00031228112	Oral antihistamine and antihistamine-decongestant combination
00031228378	Oral antihistamine and antihistamine-decongestant combination
00031228446	Oral antihistamine and antihistamine-decongestant combination
00031228643	Oral antihistamine and antihistamine-decongestant combination
00031228910	Oral antihistamine and antihistamine-decongestant combination
00031229054	Oral antihistamine and antihistamine-decongestant combination
00031229320	Oral antihistamine and antihistamine-decongestant combination
00031229512	Oral antihistamine and antihistamine-decongestant combination
00031860046	Oral antihistamine and antihistamine-decongestant combination
00031860052	Oral antihistamine and antihistamine-decongestant combination
00031860246	Oral antihistamine and antihistamine-decongestant combination
00031860401	Oral antihistamine and antihistamine-decongestant combination
00031860812	Oral antihistamine and antihistamine-decongestant combination
00031860901	Oral antihistamine and antihistamine-decongestant combination
00031860912	Oral antihistamine and antihistamine-decongestant combination
00031860918	Oral antihistamine and antihistamine-decongestant combination
00031861210	Oral antihistamine and antihistamine-decongestant combination
00031861318	Oral antihistamine and antihistamine-decongestant combination
00031861612	Oral antihistamine and antihistamine-decongestant combination
00031861618	Oral antihistamine and antihistamine-decongestant combination
00031862402	Oral antihistamine and antihistamine-decongestant combination
00031862412	Oral antihistamine and antihistamine-decongestant combination
00031862413	Oral antihistamine and antihistamine-decongestant combination
00031862421	Oral antihistamine and antihistamine-decongestant combination
00031862425	Oral antihistamine and antihistamine-decongestant combination
00031863915	Oral antihistamine and antihistamine-decongestant combination
00031864020	Oral antihistamine and antihistamine-decongestant combination
00031864212	Oral antihistamine and antihistamine-decongestant combination
00031864213	Oral antihistamine and antihistamine-decongestant combination
00031864218	Oral antihistamine and antihistamine-decongestant combination
00031866012	Oral antihistamine and antihistamine-decongestant combination
00031866212	Oral antihistamine and antihistamine-decongestant combination
00031866410	Oral antihistamine and antihistamine-decongestant combination
00031866713	Oral antihistamine and antihistamine-decongestant combination
00031866813	Oral antihistamine and antihistamine-decongestant combination
00031867012	Oral antihistamine and antihistamine-decongestant combination
00031867112	Oral antihistamine and antihistamine-decongestant combination
00031867118	Oral antihistamine and antihistamine-decongestant combination
00031867405	Oral antihistamine and antihistamine-decongestant combination
00031867412	Oral antihistamine and antihistamine-decongestant combination
00031867425	Oral antihistamine and antihistamine-decongestant combination
00031867501	Oral antihistamine and antihistamine-decongestant combination
00031867712	Oral antihistamine and antihistamine-decongestant combination
00031867718	Oral antihistamine and antihistamine-decongestant combination
00031867722	Oral antihistamine and antihistamine-decongestant combination
00031867725	Oral antihistamine and antihistamine-decongestant combination
00031867726	Oral antihistamine and antihistamine-decongestant combination
00031867727	Oral antihistamine and antihistamine-decongestant combination
00031867728	Oral antihistamine and antihistamine-decongestant combination
00031867810	Oral antihistamine and antihistamine-decongestant combination
00031867820	Oral antihistamine and antihistamine-decongestant combination
00031867901	Oral antihistamine and antihistamine-decongestant combination
00031867905	Oral antihistamine and antihistamine-decongestant combination
00031868012	Oral antihistamine and antihistamine-decongestant combination
00031868025	Oral antihistamine and antihistamine-decongestant combination
00031868506	Oral antihistamine and antihistamine-decongestant combination
00031868512	Oral antihistamine and antihistamine-decongestant combination
00031868515	Oral antihistamine and antihistamine-decongestant combination
00031868518	Oral antihistamine and antihistamine-decongestant combination
00031868519	Oral antihistamine and antihistamine-decongestant combination
00031868522	Oral antihistamine and antihistamine-decongestant combination
00031868525	Oral antihistamine and antihistamine-decongestant combination
00031868612	Oral antihistamine and antihistamine-decongestant combination
00031868613	Oral antihistamine and antihistamine-decongestant combination
00031868720	Oral antihistamine and antihistamine-decongestant combination
00031869213	Oral antihistamine and antihistamine-decongestant combination
00031869312	Oral antihistamine and antihistamine-decongestant combination
00031869412	Oral antihistamine and antihistamine-decongestant combination
00031869512	Oral antihistamine and antihistamine-decongestant combination
00031869813	Oral antihistamine and antihistamine-decongestant combination
00031870618	Oral antihistamine and antihistamine-decongestant combination
00031871612	Oral antihistamine and antihistamine-decongestant combination
00031871813	Oral antihistamine and antihistamine-decongestant combination
00031871818	Oral antihistamine and antihistamine-decongestant combination
00031871824	Oral antihistamine and antihistamine-decongestant combination
00031872220	Oral antihistamine and antihistamine-decongestant combination
00031872412	Oral antihistamine and antihistamine-decongestant combination
00031873120	Oral antihistamine and antihistamine-decongestant combination
00031873220	Oral antihistamine and antihistamine-decongestant combination
00031873412	Oral antihistamine and antihistamine-decongestant combination
00031873418	Oral antihistamine and antihistamine-decongestant combination
00031873512	Oral antihistamine and antihistamine-decongestant combination
00031873612	Oral antihistamine and antihistamine-decongestant combination
00031873618	Oral antihistamine and antihistamine-decongestant combination
00031873642	Oral antihistamine and antihistamine-decongestant combination
00031873918	Oral antihistamine and antihistamine-decongestant combination
00031874120	Oral antihistamine and antihistamine-decongestant combination
00031874214	Oral antihistamine and antihistamine-decongestant combination
00031874220	Oral antihistamine and antihistamine-decongestant combination
00031874410	Oral antihistamine and antihistamine-decongestant combination
00031875112	Oral antihistamine and antihistamine-decongestant combination
00031875118	Oral antihistamine and antihistamine-decongestant combination
00031875212	Oral antihistamine and antihistamine-decongestant combination
00031875218	Oral antihistamine and antihistamine-decongestant combination
00031875812	Oral antihistamine and antihistamine-decongestant combination
00031875818	Oral antihistamine and antihistamine-decongestant combination
00032103578	Oral antihistamine and antihistamine-decongestant combination
00032103778	Oral antihistamine and antihistamine-decongestant combination
00032103901	Oral antihistamine and antihistamine-decongestant combination
00032103907	Oral antihistamine and antihistamine-decongestant combination
00033290640	Nasal corticosteroid
00033290645	Nasal corticosteroid
00037024110	Nasal antihistamine
00037024111	Oral antihistamine and antihistamine-decongestant combination
00037024130	Nasal antihistamine
00037024230	Nasal antihistamine
00037024304	Nasal antihistamine
00037024330	Nasal antihistamine
00037024506	Nasal antihistamine
00037024523	Nasal antihistamine
00037052266	Oral antihistamine and antihistamine-decongestant combination
00037052268	Oral antihistamine and antihistamine-decongestant combination
00037063866	Oral antihistamine and antihistamine-decongestant combination
00037064010	Oral antihistamine and antihistamine-decongestant combination
00037064216	Oral antihistamine and antihistamine-decongestant combination
00037065504	Oral antihistamine and antihistamine-decongestant combination
00037067310	Oral antihistamine and antihistamine-decongestant combination
00037068110	Oral antihistamine and antihistamine-decongestant combination
00037068204	Oral antihistamine and antihistamine-decongestant combination
00037069210	Oral antihistamine and antihistamine-decongestant combination
00037069304	Oral antihistamine and antihistamine-decongestant combination
00037070710	Oral antihistamine and antihistamine-decongestant combination
00037071110	Oral antihistamine and antihistamine-decongestant combination
00037071203	Oral antihistamine and antihistamine-decongestant combination
00037071392	Oral antihistamine and antihistamine-decongestant combination
00037071395	Oral antihistamine and antihistamine-decongestant combination
00037071416	Oral antihistamine and antihistamine-decongestant combination
00037071567	Oral antihistamine and antihistamine-decongestant combination
00037071568	Oral antihistamine and antihistamine-decongestant combination
00037071792	Oral antihistamine and antihistamine-decongestant combination
00037071796	Oral antihistamine and antihistamine-decongestant combination
00037071867	Oral antihistamine and antihistamine-decongestant combination
00037071868	Oral antihistamine and antihistamine-decongestant combination
00037170803	Oral antihistamine and antihistamine-decongestant combination
00037170810	Oral antihistamine and antihistamine-decongestant combination
00037180904	Oral antihistamine and antihistamine-decongestant combination
00037471401	Oral antihistamine and antihistamine-decongestant combination
00037471410	Oral antihistamine and antihistamine-decongestant combination
00037481401	Oral antihistamine and antihistamine-decongestant combination
00037481410	Oral antihistamine and antihistamine-decongestant combination
00037630103	Oral antihistamine and antihistamine-decongestant combination
00037630110	Oral antihistamine and antihistamine-decongestant combination
00037630204	Oral antihistamine and antihistamine-decongestant combination
00037702560	Ophthalmic antihistamine
00039002210	Oral antihistamine and antihistamine-decongestant combination
00039002221	Oral antihistamine and antihistamine-decongestant combination
00039002231	Oral antihistamine and antihistamine-decongestant combination
00043002051	Oral antihistamine and antihistamine-decongestant combination
00043007424	Oral antihistamine and antihistamine-decongestant combination
00043007524	Oral antihistamine and antihistamine-decongestant combination
00043008381	Oral antihistamine and antihistamine-decongestant combination
00043010724	Oral antihistamine and antihistamine-decongestant combination
00043011510	Oral antihistamine and antihistamine-decongestant combination
00043011530	Oral antihistamine and antihistamine-decongestant combination
00043011908	Oral antihistamine and antihistamine-decongestant combination
00043011916	Oral antihistamine and antihistamine-decongestant combination
00043011932	Oral antihistamine and antihistamine-decongestant combination
00043012108	Oral antihistamine and antihistamine-decongestant combination
00043012116	Oral antihistamine and antihistamine-decongestant combination
00043012132	Oral antihistamine and antihistamine-decongestant combination
00043012150	Oral antihistamine and antihistamine-decongestant combination
00043012152	Oral antihistamine and antihistamine-decongestant combination
00043020018	Oral antihistamine and antihistamine-decongestant combination
00043020218	Oral antihistamine and antihistamine-decongestant combination
00043046008	Oral antihistamine and antihistamine-decongestant combination
00043046108	Oral antihistamine and antihistamine-decongestant combination
00043046606	Oral antihistamine and antihistamine-decongestant combination
00043046706	Oral antihistamine and antihistamine-decongestant combination
00043047106	Oral antihistamine and antihistamine-decongestant combination
00043047112	Oral antihistamine and antihistamine-decongestant combination
00043049112	Oral antihistamine and antihistamine-decongestant combination
00043050004	Oral antihistamine and antihistamine-decongestant combination
00043050615	Oral antihistamine and antihistamine-decongestant combination
00043051115	Oral antihistamine and antihistamine-decongestant combination
00043052404	Oral antihistamine and antihistamine-decongestant combination
00043052408	Oral antihistamine and antihistamine-decongestant combination
00043052416	Oral antihistamine and antihistamine-decongestant combination
00043052604	Oral antihistamine and antihistamine-decongestant combination
00043052608	Oral antihistamine and antihistamine-decongestant combination
00043053604	Oral antihistamine and antihistamine-decongestant combination
00043053608	Oral antihistamine and antihistamine-decongestant combination
00043053714	Oral antihistamine and antihistamine-decongestant combination
00043054804	Oral antihistamine and antihistamine-decongestant combination
00043054808	Oral antihistamine and antihistamine-decongestant combination
00043055504	Oral antihistamine and antihistamine-decongestant combination
00043055508	Oral antihistamine and antihistamine-decongestant combination
00043055804	Oral antihistamine and antihistamine-decongestant combination
00043055904	Oral antihistamine and antihistamine-decongestant combination
00043056104	Oral antihistamine and antihistamine-decongestant combination
00043056501	Oral antihistamine and antihistamine-decongestant combination
00043056504	Oral antihistamine and antihistamine-decongestant combination
00043056508	Oral antihistamine and antihistamine-decongestant combination
00043056604	Oral antihistamine and antihistamine-decongestant combination
00043056608	Oral antihistamine and antihistamine-decongestant combination
00043056704	Oral antihistamine and antihistamine-decongestant combination
00043060505	Oral antihistamine and antihistamine-decongestant combination
00043620404	Oral antihistamine and antihistamine-decongestant combination
00043620408	Oral antihistamine and antihistamine-decongestant combination
00043620604	Oral antihistamine and antihistamine-decongestant combination
00043625606	Oral antihistamine and antihistamine-decongestant combination
00043625706	Oral antihistamine and antihistamine-decongestant combination
00043626508	Oral antihistamine and antihistamine-decongestant combination
00043627804	Oral antihistamine and antihistamine-decongestant combination
00043634404	Oral antihistamine and antihistamine-decongestant combination
00044100916	Oral antihistamine and antihistamine-decongestant combination
00044301016	Oral antihistamine and antihistamine-decongestant combination
00045010849	Oral antihistamine and antihistamine-decongestant combination
00045012024	Oral antihistamine and antihistamine-decongestant combination
00045017224	Oral antihistamine and antihistamine-decongestant combination
00045017610	Oral antihistamine and antihistamine-decongestant combination
00045017624	Oral antihistamine and antihistamine-decongestant combination
00045017650	Oral antihistamine and antihistamine-decongestant combination
00045017675	Oral antihistamine and antihistamine-decongestant combination
00045018018	Oral antihistamine and antihistamine-decongestant combination
00045018240	Oral antihistamine and antihistamine-decongestant combination
00045018904	Oral antihistamine and antihistamine-decongestant combination
00045019404	Oral antihistamine and antihistamine-decongestant combination
00045020444	Oral antihistamine and antihistamine-decongestant combination
00045020507	Oral antihistamine and antihistamine-decongestant combination
00045021124	Oral antihistamine and antihistamine-decongestant combination
00045021160	Oral antihistamine and antihistamine-decongestant combination
00045021450	Oral antihistamine and antihistamine-decongestant combination
00045021460	Oral antihistamine and antihistamine-decongestant combination
00045025708	Oral antihistamine and antihistamine-decongestant combination
00045026124	Oral antihistamine and antihistamine-decongestant combination
00045026150	Oral antihistamine and antihistamine-decongestant combination
00045026324	Oral antihistamine and antihistamine-decongestant combination
00045026908	Oral antihistamine and antihistamine-decongestant combination
00045027348	Oral antihistamine and antihistamine-decongestant combination
00045027350	Oral antihistamine and antihistamine-decongestant combination
00045027824	Oral antihistamine and antihistamine-decongestant combination
00045028224	Oral antihistamine and antihistamine-decongestant combination
00045028324	Oral antihistamine and antihistamine-decongestant combination
00045028424	Oral antihistamine and antihistamine-decongestant combination
00045028524	Oral antihistamine and antihistamine-decongestant combination
00045028615	Oral antihistamine and antihistamine-decongestant combination
00045028808	Oral antihistamine and antihistamine-decongestant combination
00045036716	Oral antihistamine and antihistamine-decongestant combination
00045037204	Oral antihistamine and antihistamine-decongestant combination
00045037604	Oral antihistamine and antihistamine-decongestant combination
00045038520	Oral antihistamine and antihistamine-decongestant combination
00045038548	Oral antihistamine and antihistamine-decongestant combination
00045039315	Oral antihistamine and antihistamine-decongestant combination
00045040842	Oral antihistamine and antihistamine-decongestant combination
00045044324	Oral antihistamine and antihistamine-decongestant combination
00045045924	Oral antihistamine and antihistamine-decongestant combination
00045045950	Oral antihistamine and antihistamine-decongestant combination
00045046124	Oral antihistamine and antihistamine-decongestant combination
00045046142	Oral antihistamine and antihistamine-decongestant combination
00045046148	Oral antihistamine and antihistamine-decongestant combination
00045046160	Oral antihistamine and antihistamine-decongestant combination
00045046504	Oral antihistamine and antihistamine-decongestant combination
00045046515	Oral antihistamine and antihistamine-decongestant combination
00045046516	Oral antihistamine and antihistamine-decongestant combination
00045046604	Oral antihistamine and antihistamine-decongestant combination
00045047204	Oral antihistamine and antihistamine-decongestant combination
00045047905	Oral antihistamine and antihistamine-decongestant combination
00045048210	Oral antihistamine and antihistamine-decongestant combination
00045048215	Oral antihistamine and antihistamine-decongestant combination
00045048224	Oral antihistamine and antihistamine-decongestant combination
00045048250	Oral antihistamine and antihistamine-decongestant combination
00045050424	Oral antihistamine and antihistamine-decongestant combination
00045053704	Oral antihistamine and antihistamine-decongestant combination
00045061620	Oral antihistamine and antihistamine-decongestant combination
00045080304	Oral antihistamine and antihistamine-decongestant combination
00045081504	Oral antihistamine and antihistamine-decongestant combination
00045082724	Oral antihistamine and antihistamine-decongestant combination
00045082915	Oral antihistamine and antihistamine-decongestant combination
00045083008	Oral antihistamine and antihistamine-decongestant combination
00045083624	Oral antihistamine and antihistamine-decongestant combination
00045084124	Oral antihistamine and antihistamine-decongestant combination
00045084324	Oral antihistamine and antihistamine-decongestant combination
00045084348	Oral antihistamine and antihistamine-decongestant combination
00047004824	Oral antihistamine and antihistamine-decongestant combination
00047288523	Oral antihistamine and antihistamine-decongestant combination
00047289023	Oral antihistamine and antihistamine-decongestant combination
00047290223	Oral antihistamine and antihistamine-decongestant combination
00047290923	Oral antihistamine and antihistamine-decongestant combination
00048003101	Oral antihistamine and antihistamine-decongestant combination
00048005801	Oral antihistamine and antihistamine-decongestant combination
00048005805	Oral antihistamine and antihistamine-decongestant combination
00048100916	Oral antihistamine and antihistamine-decongestant combination
00048301016	Oral antihistamine and antihistamine-decongestant combination
00049559093	Oral antihistamine and antihistamine-decongestant combination
00049560041	Oral antihistamine and antihistamine-decongestant combination
00049560066	Oral antihistamine and antihistamine-decongestant combination
00049560073	Oral antihistamine and antihistamine-decongestant combination
00049561041	Oral antihistamine and antihistamine-decongestant combination
00049561066	Oral antihistamine and antihistamine-decongestant combination
00049561073	Oral antihistamine and antihistamine-decongestant combination
00049562066	Oral antihistamine and antihistamine-decongestant combination
00049562073	Oral antihistamine and antihistamine-decongestant combination
00049563066	Oral antihistamine and antihistamine-decongestant combination
00054029399	Nasal antihistamine
00054327099	Nasal corticosteroid
00054373363	Oral antihistamine and antihistamine-decongestant combination
00054474325	Oral antihistamine and antihistamine-decongestant combination
00054474425	Oral antihistamine and antihistamine-decongestant combination
00054814525	Oral antihistamine and antihistamine-decongestant combination
00054819004	Oral antihistamine and antihistamine-decongestant combination
00054874104	Oral antihistamine and antihistamine-decongestant combination
00054874325	Oral antihistamine and antihistamine-decongestant combination
00054874425	Oral antihistamine and antihistamine-decongestant combination
00056023516	Oral antihistamine and antihistamine-decongestant combination
00057150906	Oral antihistamine and antihistamine-decongestant combination
00058261005	Ophthalmic antihistamine
00058288015	Ophthalmic antihistamine
00058288115	Ophthalmic antihistamine
00058288415	Ophthalmic antihistamine
00058289015	Ophthalmic antihistamine
00065007915	Ophthalmic antihistamine
00065007938	Ophthalmic antihistamine
00065008506	Ophthalmic antihistamine
00065008515	Ophthalmic antihistamine
00065008516	Ophthalmic antihistamine
00065008538	Ophthalmic antihistamine
00065008542	Ophthalmic antihistamine
00065008552	Ophthalmic antihistamine
00065009605	Ophthalmic antihistamine
00065009610	Ophthalmic antihistamine
00065027105	Ophthalmic antihistamine
00065027211	Ophthalmic antihistamine
00065027225	Ophthalmic antihistamine
00065032505	Ophthalmic antihistamine
00065033208	Nasal antihistamine
00065033230	Nasal antihistamine
00065033305	Ophthalmic antihistamine
00065034510	Ophthalmic mast cell stabilizer
00065054125	Ophthalmic antihistamine
00065062606	Ophthalmic antihistamine
00065062610	Ophthalmic antihistamine
00065062703	Ophthalmic antihistamine
00065062707	Ophthalmic antihistamine
00065401105	Ophthalmic antihistamine
00065401106	Ophthalmic antihistamine
00065401111	Ophthalmic antihistamine
00065427325	Ophthalmic antihistamine
00065427327	Ophthalmic antihistamine
00065427401	Ophthalmic antihistamine
00065815001	Ophthalmic antihistamine
00065815003	Ophthalmic antihistamine
00065815004	Ophthalmic antihistamine
00065924007	Ophthalmic antihistamine
00067012216	Oral antihistamine and antihistamine-decongestant combination
00067012268	Oral antihistamine and antihistamine-decongestant combination
00067015801	Ophthalmic antihistamine
00067020018	Oral antihistamine and antihistamine-decongestant combination
00067020068	Oral antihistamine and antihistamine-decongestant combination
00067020118	Oral antihistamine and antihistamine-decongestant combination
00067020704	Oral antihistamine and antihistamine-decongestant combination
00067021104	Oral antihistamine and antihistamine-decongestant combination
00067021108	Oral antihistamine and antihistamine-decongestant combination
00067021604	Oral antihistamine and antihistamine-decongestant combination
00067021608	Oral antihistamine and antihistamine-decongestant combination
00067021704	Oral antihistamine and antihistamine-decongestant combination
00067029724	Oral antihistamine and antihistamine-decongestant combination
00067050004	Oral antihistamine and antihistamine-decongestant combination
00067051115	Oral antihistamine and antihistamine-decongestant combination
00067056104	Oral antihistamine and antihistamine-decongestant combination
00067067410	Oral antihistamine and antihistamine-decongestant combination
00067067430	Oral antihistamine and antihistamine-decongestant combination
00067075004	Oral antihistamine and antihistamine-decongestant combination
00067119008	Oral antihistamine and antihistamine-decongestant combination
00067119016	Oral antihistamine and antihistamine-decongestant combination
00067205391	Oral antihistamine and antihistamine-decongestant combination
00067205591	Oral antihistamine and antihistamine-decongestant combination
00067205624	Oral antihistamine and antihistamine-decongestant combination
00067205691	Oral antihistamine and antihistamine-decongestant combination
00067206224	Oral antihistamine and antihistamine-decongestant combination
00067208120	Oral antihistamine and antihistamine-decongestant combination
00067208124	Oral antihistamine and antihistamine-decongestant combination
00067208220	Oral antihistamine and antihistamine-decongestant combination
00067208224	Oral antihistamine and antihistamine-decongestant combination
00067208230	Oral antihistamine and antihistamine-decongestant combination
00067208320	Oral antihistamine and antihistamine-decongestant combination
00067208324	Oral antihistamine and antihistamine-decongestant combination
00067208332	Oral antihistamine and antihistamine-decongestant combination
00067208420	Oral antihistamine and antihistamine-decongestant combination
00067208424	Oral antihistamine and antihistamine-decongestant combination
00067606310	Oral antihistamine and antihistamine-decongestant combination
00067606330	Oral antihistamine and antihistamine-decongestant combination
00067607010	Oral antihistamine and antihistamine-decongestant combination
00067607030	Oral antihistamine and antihistamine-decongestant combination
00067608004	Oral antihistamine and antihistamine-decongestant combination
00067608706	Oral antihistamine and antihistamine-decongestant combination
00067608806	Oral antihistamine and antihistamine-decongestant combination
00067609006	Oral antihistamine and antihistamine-decongestant combination
00067609306	Oral antihistamine and antihistamine-decongestant combination
00067609401	Oral antihistamine and antihistamine-decongestant combination
00067609403	Oral antihistamine and antihistamine-decongestant combination
00067609501	Oral antihistamine and antihistamine-decongestant combination
00067609503	Oral antihistamine and antihistamine-decongestant combination
00067610204	Oral antihistamine and antihistamine-decongestant combination
00067611730	Oral antihistamine and antihistamine-decongestant combination
00067614712	Oral antihistamine and antihistamine-decongestant combination
00067614916	Oral antihistamine and antihistamine-decongestant combination
00067634404	Oral antihistamine and antihistamine-decongestant combination
00067634408	Oral antihistamine and antihistamine-decongestant combination
00067634604	Oral antihistamine and antihistamine-decongestant combination
00067635214	Oral antihistamine and antihistamine-decongestant combination
00067635414	Oral antihistamine and antihistamine-decongestant combination
00067639404	Oral antihistamine and antihistamine-decongestant combination
00067640520	Oral antihistamine and antihistamine-decongestant combination
00067640708	Oral antihistamine and antihistamine-decongestant combination
00067642606	Oral antihistamine and antihistamine-decongestant combination
00067642611	Oral antihistamine and antihistamine-decongestant combination
00067662071	Ophthalmic antihistamine
00067791606	Oral antihistamine and antihistamine-decongestant combination
00067791706	Oral antihistamine and antihistamine-decongestant combination
00067791806	Oral antihistamine and antihistamine-decongestant combination
00067791812	Oral antihistamine and antihistamine-decongestant combination
00067791912	Oral antihistamine and antihistamine-decongestant combination
00067792006	Oral antihistamine and antihistamine-decongestant combination
00067810504	Oral antihistamine and antihistamine-decongestant combination
00067810604	Oral antihistamine and antihistamine-decongestant combination
00067811208	Oral antihistamine and antihistamine-decongestant combination
00067811604	Oral antihistamine and antihistamine-decongestant combination
00067811704	Oral antihistamine and antihistamine-decongestant combination
00067812406	Oral antihistamine and antihistamine-decongestant combination
00067812516	Oral antihistamine and antihistamine-decongestant combination
00067812708	Oral antihistamine and antihistamine-decongestant combination
00067812908	Oral antihistamine and antihistamine-decongestant combination
00067813108	Oral antihistamine and antihistamine-decongestant combination
00067813208	Oral antihistamine and antihistamine-decongestant combination
00067813610	Oral antihistamine and antihistamine-decongestant combination
00067813620	Oral antihistamine and antihistamine-decongestant combination
00067813710	Oral antihistamine and antihistamine-decongestant combination
00067813720	Oral antihistamine and antihistamine-decongestant combination
00067813840	Oral antihistamine and antihistamine-decongestant combination
00067814501	Oral antihistamine and antihistamine-decongestant combination
00067814801	Oral antihistamine and antihistamine-decongestant combination
00068010261	Oral antihistamine and antihistamine-decongestant combination
00068010461	Oral antihistamine and antihistamine-decongestant combination
00068010661	Oral antihistamine and antihistamine-decongestant combination
00068046904	Oral antihistamine and antihistamine-decongestant combination
00068072261	Oral antihistamine and antihistamine-decongestant combination
00068072330	Oral antihistamine and antihistamine-decongestant combination
00068072361	Oral antihistamine and antihistamine-decongestant combination
00068072365	Oral antihistamine and antihistamine-decongestant combination
00068101504	Oral antihistamine and antihistamine-decongestant combination
00068102716	Oral antihistamine and antihistamine-decongestant combination
00069012201	Oral antihistamine and antihistamine-decongestant combination
00069073166	Oral antihistamine and antihistamine-decongestant combination
00069073266	Oral antihistamine and antihistamine-decongestant combination
00069144003	Oral antihistamine and antihistamine-decongestant combination
00069145003	Oral antihistamine and antihistamine-decongestant combination
00069163066	Oral antihistamine and antihistamine-decongestant combination
00069541041	Oral antihistamine and antihistamine-decongestant combination
00069541066	Oral antihistamine and antihistamine-decongestant combination
00069541073	Oral antihistamine and antihistamine-decongestant combination
00069542041	Oral antihistamine and antihistamine-decongestant combination
00069542066	Oral antihistamine and antihistamine-decongestant combination
00069542073	Oral antihistamine and antihistamine-decongestant combination
00069543041	Oral antihistamine and antihistamine-decongestant combination
00069543066	Oral antihistamine and antihistamine-decongestant combination
00069543073	Oral antihistamine and antihistamine-decongestant combination
00069544093	Oral antihistamine and antihistamine-decongestant combination
00069544097	Oral antihistamine and antihistamine-decongestant combination
00069546083	Oral antihistamine and antihistamine-decongestant combination
00069550006	Oral antihistamine and antihistamine-decongestant combination
00069550060	Oral antihistamine and antihistamine-decongestant combination
00069550066	Oral antihistamine and antihistamine-decongestant combination
00069551066	Oral antihistamine and antihistamine-decongestant combination
00069553001	Oral antihistamine and antihistamine-decongestant combination
00069553047	Oral antihistamine and antihistamine-decongestant combination
00069553093	Oral antihistamine and antihistamine-decongestant combination
00071037324	Oral antihistamine and antihistamine-decongestant combination
00071037332	Oral antihistamine and antihistamine-decongestant combination
00071037340	Oral antihistamine and antihistamine-decongestant combination
00071044713	Oral antihistamine and antihistamine-decongestant combination
00071047124	Oral antihistamine and antihistamine-decongestant combination
00071047132	Oral antihistamine and antihistamine-decongestant combination
00071047140	Oral antihistamine and antihistamine-decongestant combination
00071084013	Oral antihistamine and antihistamine-decongestant combination
00071084018	Oral antihistamine and antihistamine-decongestant combination
00071084024	Oral antihistamine and antihistamine-decongestant combination
00071200217	Oral antihistamine and antihistamine-decongestant combination
00071219517	Oral antihistamine and antihistamine-decongestant combination
00071219520	Oral antihistamine and antihistamine-decongestant combination
00071222017	Oral antihistamine and antihistamine-decongestant combination
00071222023	Oral antihistamine and antihistamine-decongestant combination
00071222032	Oral antihistamine and antihistamine-decongestant combination
00071233317	Oral antihistamine and antihistamine-decongestant combination
00071233320	Oral antihistamine and antihistamine-decongestant combination
00071240117	Oral antihistamine and antihistamine-decongestant combination
00071255517	Oral antihistamine and antihistamine-decongestant combination
00071305815	Oral antihistamine and antihistamine-decongestant combination
00071401510	Oral antihistamine and antihistamine-decongestant combination
00071425940	Oral antihistamine and antihistamine-decongestant combination
00071425941	Oral antihistamine and antihistamine-decongestant combination
00074180001	Nasal antihistamine
00074254105	Ophthalmic antihistamine
00074254109	Ophthalmic antihistamine
00074563920	Oral antihistamine and antihistamine-decongestant combination
00074563930	Oral antihistamine and antihistamine-decongestant combination
00074564004	Oral antihistamine and antihistamine-decongestant combination
00074564016	Oral antihistamine and antihistamine-decongestant combination
00074572613	Oral antihistamine and antihistamine-decongestant combination
00074578204	Oral antihistamine and antihistamine-decongestant combination
00074578213	Oral antihistamine and antihistamine-decongestant combination
00074578216	Oral antihistamine and antihistamine-decongestant combination
00074578316	Oral antihistamine and antihistamine-decongestant combination
00074578330	Oral antihistamine and antihistamine-decongestant combination
00074624013	Oral antihistamine and antihistamine-decongestant combination
00074659201	Ophthalmic antihistamine
00074659210	Ophthalmic antihistamine
00075150543	Nasal corticosteroid
00075150616	Nasal corticosteroid
00075364001	Oral antihistamine and antihistamine-decongestant combination
00075366001	Oral antihistamine and antihistamine-decongestant combination
00077065515	Ophthalmic antihistamine
00078007205	Oral antihistamine and antihistamine-decongestant combination
00078007505	Oral antihistamine and antihistamine-decongestant combination
00078022105	Oral antihistamine and antihistamine-decongestant combination
00078022132	Oral antihistamine and antihistamine-decongestant combination
00078022231	Oral antihistamine and antihistamine-decongestant combination
00078047641	Ophthalmic antihistamine
00078047661	Ophthalmic antihistamine
00081001812	Oral antihistamine and antihistamine-decongestant combination
00081001824	Oral antihistamine and antihistamine-decongestant combination
00081001855	Oral antihistamine and antihistamine-decongestant combination
00081001875	Oral antihistamine and antihistamine-decongestant combination
00081001982	Oral antihistamine and antihistamine-decongestant combination
00081008020	Oral antihistamine and antihistamine-decongestant combination
00081008220	Oral antihistamine and antihistamine-decongestant combination
00081009341	Oral antihistamine and antihistamine-decongestant combination
00081009394	Oral antihistamine and antihistamine-decongestant combination
00081028055	Oral antihistamine and antihistamine-decongestant combination
00081067013	Oral antihistamine and antihistamine-decongestant combination
00081067020	Oral antihistamine and antihistamine-decongestant combination
00081067713	Oral antihistamine and antihistamine-decongestant combination
00081078720	Oral antihistamine and antihistamine-decongestant combination
00081086213	Oral antihistamine and antihistamine-decongestant combination
00081086282	Oral antihistamine and antihistamine-decongestant combination
00081086296	Oral antihistamine and antihistamine-decongestant combination
00081086396	Oral antihistamine and antihistamine-decongestant combination
00081086524	Oral antihistamine and antihistamine-decongestant combination
00081086548	Oral antihistamine and antihistamine-decongestant combination
00081086555	Oral antihistamine and antihistamine-decongestant combination
00081086578	Oral antihistamine and antihistamine-decongestant combination
00081086855	Oral antihistamine and antihistamine-decongestant combination
00081087024	Oral antihistamine and antihistamine-decongestant combination
00081087048	Oral antihistamine and antihistamine-decongestant combination
00081087182	Oral antihistamine and antihistamine-decongestant combination
00081087518	Oral antihistamine and antihistamine-decongestant combination
00081087582	Oral antihistamine and antihistamine-decongestant combination
00081087613	Oral antihistamine and antihistamine-decongestant combination
00081087655	Oral antihistamine and antihistamine-decongestant combination
00081096004	Oral antihistamine and antihistamine-decongestant combination
00081960001	Oral antihistamine and antihistamine-decongestant combination
00081960003	Oral antihistamine and antihistamine-decongestant combination
00081960004	Oral antihistamine and antihistamine-decongestant combination
00081960017	Oral antihistamine and antihistamine-decongestant combination
00081960018	Oral antihistamine and antihistamine-decongestant combination
00081960024	Oral antihistamine and antihistamine-decongestant combination
00081960026	Oral antihistamine and antihistamine-decongestant combination
00081960027	Oral antihistamine and antihistamine-decongestant combination
00081960065	Oral antihistamine and antihistamine-decongestant combination
00081960066	Oral antihistamine and antihistamine-decongestant combination
00081960067	Oral antihistamine and antihistamine-decongestant combination
00083025078	Oral antihistamine and antihistamine-decongestant combination
00083651176	Ophthalmic antihistamine
00083662071	Ophthalmic antihistamine
00084004411	Oral antihistamine and antihistamine-decongestant combination
00084043201	Oral antihistamine and antihistamine-decongestant combination
00084043214	Oral antihistamine and antihistamine-decongestant combination
00084043239	Oral antihistamine and antihistamine-decongestant combination
00084044904	Oral antihistamine and antihistamine-decongestant combination
00084046024	Oral antihistamine and antihistamine-decongestant combination
00084061332	Oral antihistamine and antihistamine-decongestant combination
00084061528	Nasal antihistamine
00084062132	Oral antihistamine and antihistamine-decongestant combination
00084070532	Oral antihistamine and antihistamine-decongestant combination
00084072332	Oral antihistamine and antihistamine-decongestant combination
00084073601	Oral antihistamine and antihistamine-decongestant combination
00084073614	Oral antihistamine and antihistamine-decongestant combination
00084073639	Oral antihistamine and antihistamine-decongestant combination
00084076839	Oral antihistamine and antihistamine-decongestant combination
00085000901	Oral antihistamine and antihistamine-decongestant combination
00085000902	Oral antihistamine and antihistamine-decongestant combination
00085000903	Oral antihistamine and antihistamine-decongestant combination
00085000904	Oral antihistamine and antihistamine-decongestant combination
00085000905	Oral antihistamine and antihistamine-decongestant combination
00085000909	Oral antihistamine and antihistamine-decongestant combination
00085001605	Oral antihistamine and antihistamine-decongestant combination
00085004106	Nasal corticosteroid
00085004111	Nasal corticosteroid
00085008001	Oral antihistamine and antihistamine-decongestant combination
00085008002	Oral antihistamine and antihistamine-decongestant combination
00085008005	Oral antihistamine and antihistamine-decongestant combination
00085008006	Oral antihistamine and antihistamine-decongestant combination
00085008008	Oral antihistamine and antihistamine-decongestant combination
00085008009	Oral antihistamine and antihistamine-decongestant combination
00085008061	Oral antihistamine and antihistamine-decongestant combination
00085009503	Oral antihistamine and antihistamine-decongestant combination
00085013303	Oral antihistamine and antihistamine-decongestant combination
00085013306	Oral antihistamine and antihistamine-decongestant combination
00085014701	Oral antihistamine and antihistamine-decongestant combination
00085014702	Oral antihistamine and antihistamine-decongestant combination
00085014703	Oral antihistamine and antihistamine-decongestant combination
00085014803	Oral antihistamine and antihistamine-decongestant combination
00085018402	Oral antihistamine and antihistamine-decongestant combination
00085018406	Oral antihistamine and antihistamine-decongestant combination
00085020006	Oral antihistamine and antihistamine-decongestant combination
00085025902	Nasal corticosteroid
00085026103	Oral antihistamine and antihistamine-decongestant combination
00085026805	Oral antihistamine and antihistamine-decongestant combination
00085028203	Oral antihistamine and antihistamine-decongestant combination
00085030702	Oral antihistamine and antihistamine-decongestant combination
00085030703	Oral antihistamine and antihistamine-decongestant combination
00085030704	Oral antihistamine and antihistamine-decongestant combination
00085037401	Oral antihistamine and antihistamine-decongestant combination
00085037402	Oral antihistamine and antihistamine-decongestant combination
00085037403	Oral antihistamine and antihistamine-decongestant combination
00085037404	Oral antihistamine and antihistamine-decongestant combination
00085037409	Oral antihistamine and antihistamine-decongestant combination
00085045800	Oral antihistamine and antihistamine-decongestant combination
00085045801	Oral antihistamine and antihistamine-decongestant combination
00085045803	Oral antihistamine and antihistamine-decongestant combination
00085045804	Oral antihistamine and antihistamine-decongestant combination
00085045805	Oral antihistamine and antihistamine-decongestant combination
00085045806	Oral antihistamine and antihistamine-decongestant combination
00085045833	Oral antihistamine and antihistamine-decongestant combination
00085047405	Nasal antihistamine
00085050802	Oral antihistamine and antihistamine-decongestant combination
00085051301	Oral antihistamine and antihistamine-decongestant combination
00085052201	Oral antihistamine and antihistamine-decongestant combination
00085052202	Oral antihistamine and antihistamine-decongestant combination
00085052203	Oral antihistamine and antihistamine-decongestant combination
00085052204	Oral antihistamine and antihistamine-decongestant combination
00085061202	Oral antihistamine and antihistamine-decongestant combination
00085063204	Nasal antihistamine
00085063501	Oral antihistamine and antihistamine-decongestant combination
00085063503	Oral antihistamine and antihistamine-decongestant combination
00085063504	Oral antihistamine and antihistamine-decongestant combination
00085063505	Oral antihistamine and antihistamine-decongestant combination
00085063506	Oral antihistamine and antihistamine-decongestant combination
00085064001	Oral antihistamine and antihistamine-decongestant combination
00085064002	Oral antihistamine and antihistamine-decongestant combination
00085064006	Oral antihistamine and antihistamine-decongestant combination
00085064902	Nasal corticosteroid
00085070304	Oral antihistamine and antihistamine-decongestant combination
00085075104	Oral antihistamine and antihistamine-decongestant combination
00085075604	Nasal antihistamine
00085075605	Nasal antihistamine
00085075606	Nasal antihistamine
00085075608	Nasal antihistamine
00085082003	Oral antihistamine and antihistamine-decongestant combination
00085083503	Oral antihistamine and antihistamine-decongestant combination
00085090103	Oral antihistamine and antihistamine-decongestant combination
00085090104	Oral antihistamine and antihistamine-decongestant combination
00085104901	Nasal corticosteroid
00085111701	Oral antihistamine and antihistamine-decongestant combination
00085112802	Oral antihistamine and antihistamine-decongestant combination
00085119701	Nasal corticosteroid
00085122301	Oral antihistamine and antihistamine-decongestant combination
00085123301	Oral antihistamine and antihistamine-decongestant combination
00085123302	Oral antihistamine and antihistamine-decongestant combination
00085123303	Oral antihistamine and antihistamine-decongestant combination
00085124701	Nasal antihistamine
00085126401	Oral antihistamine and antihistamine-decongestant combination
00085126402	Oral antihistamine and antihistamine-decongestant combination
00085126403	Oral antihistamine and antihistamine-decongestant combination
00085126404	Oral antihistamine and antihistamine-decongestant combination
00085126405	Oral antihistamine and antihistamine-decongestant combination
00085128001	Oral antihistamine and antihistamine-decongestant combination
00085128801	Nasal corticosteroid
00085128803	Nasal antihistamine
00085131701	Oral antihistamine and antihistamine-decongestant combination
00085132201	Oral antihistamine and antihistamine-decongestant combination
00085133401	Oral antihistamine and antihistamine-decongestant combination
00085133402	Oral antihistamine and antihistamine-decongestant combination
00085138401	Oral antihistamine and antihistamine-decongestant combination
00085140801	Oral antihistamine and antihistamine-decongestant combination
00085302002	Nasal antihistamine
00085360101	Oral antihistamine and antihistamine-decongestant combination
00085400401	Nasal antihistamine
00085411201	Nasal antihistamine
00086006602	Oral antihistamine and antihistamine-decongestant combination
00086006610	Oral antihistamine and antihistamine-decongestant combination
00086006624	Oral antihistamine and antihistamine-decongestant combination
00086020410	Oral antihistamine and antihistamine-decongestant combination
00086020425	Oral antihistamine and antihistamine-decongestant combination
00088109047	Oral antihistamine and antihistamine-decongestant combination
00088109049	Oral antihistamine and antihistamine-decongestant combination
00088109055	Oral antihistamine and antihistamine-decongestant combination
00088109547	Oral antihistamine and antihistamine-decongestant combination
00088109720	Oral antihistamine and antihistamine-decongestant combination
00088110247	Oral antihistamine and antihistamine-decongestant combination
00088110249	Oral antihistamine and antihistamine-decongestant combination
00088110255	Oral antihistamine and antihistamine-decongestant combination
00088110647	Oral antihistamine and antihistamine-decongestant combination
00088110747	Oral antihistamine and antihistamine-decongestant combination
00088110749	Oral antihistamine and antihistamine-decongestant combination
00088110755	Oral antihistamine and antihistamine-decongestant combination
00088110947	Oral antihistamine and antihistamine-decongestant combination
00088110955	Oral antihistamine and antihistamine-decongestant combination
00088111330	Oral antihistamine and antihistamine-decongestant combination
00091005001	Oral antihistamine and antihistamine-decongestant combination
00091005204	Oral antihistamine and antihistamine-decongestant combination
00091005501	Oral antihistamine and antihistamine-decongestant combination
00091105301	Oral antihistamine and antihistamine-decongestant combination
00093000124	Oral antihistamine and antihistamine-decongestant combination
00093000420	Oral antihistamine and antihistamine-decongestant combination
00093005901	Oral antihistamine and antihistamine-decongestant combination
00093006001	Oral antihistamine and antihistamine-decongestant combination
00093006116	Oral antihistamine and antihistamine-decongestant combination
00093013801	Oral antihistamine and antihistamine-decongestant combination
00093013810	Oral antihistamine and antihistamine-decongestant combination
00093013901	Oral antihistamine and antihistamine-decongestant combination
00093013910	Oral antihistamine and antihistamine-decongestant combination
00093030701	Oral antihistamine and antihistamine-decongestant combination
00093030801	Oral antihistamine and antihistamine-decongestant combination
00093030912	Oral antihistamine and antihistamine-decongestant combination
00093036201	Oral antihistamine and antihistamine-decongestant combination
00093036224	Oral antihistamine and antihistamine-decongestant combination
00093113001	Oral antihistamine and antihistamine-decongestant combination
00093113005	Oral antihistamine and antihistamine-decongestant combination
00093138943	Ophthalmic mast cell stabilizer
00093208517	Nasal corticosteroid
00093292901	Oral antihistamine and antihistamine-decongestant combination
00093292910	Oral antihistamine and antihistamine-decongestant combination
00093292919	Oral antihistamine and antihistamine-decongestant combination
00093292993	Oral antihistamine and antihistamine-decongestant combination
00093506001	Oral antihistamine and antihistamine-decongestant combination
00093506005	Oral antihistamine and antihistamine-decongestant combination
00093506010	Oral antihistamine and antihistamine-decongestant combination
00093506101	Oral antihistamine and antihistamine-decongestant combination
00093506105	Oral antihistamine and antihistamine-decongestant combination
00093506110	Oral antihistamine and antihistamine-decongestant combination
00093506201	Oral antihistamine and antihistamine-decongestant combination
00093506205	Oral antihistamine and antihistamine-decongestant combination
00093506210	Oral antihistamine and antihistamine-decongestant combination
00093630012	Oral antihistamine and antihistamine-decongestant combination
00093630016	Oral antihistamine and antihistamine-decongestant combination
00093725101	Oral antihistamine and antihistamine-decongestant combination
00093725201	Oral antihistamine and antihistamine-decongestant combination
00093725205	Oral antihistamine and antihistamine-decongestant combination
00093725301	Oral antihistamine and antihistamine-decongestant combination
00093725305	Oral antihistamine and antihistamine-decongestant combination
00093768432	Ophthalmic antihistamine
00093770198	Oral antihistamine and antihistamine-decongestant combination
00093917701	Oral antihistamine and antihistamine-decongestant combination
00093926812	Oral antihistamine and antihistamine-decongestant combination
00093926816	Oral antihistamine and antihistamine-decongestant combination
00095000601	Oral antihistamine and antihistamine-decongestant combination
00095000661	Oral antihistamine and antihistamine-decongestant combination
00095000816	Oral antihistamine and antihistamine-decongestant combination
00095005401	Oral antihistamine and antihistamine-decongestant combination
00095005420	Oral antihistamine and antihistamine-decongestant combination
00095006516	Oral antihistamine and antihistamine-decongestant combination
00095006601	Oral antihistamine and antihistamine-decongestant combination
00095006716	Oral antihistamine and antihistamine-decongestant combination
00095010801	Oral antihistamine and antihistamine-decongestant combination
00095010820	Oral antihistamine and antihistamine-decongestant combination
00095013004	Oral antihistamine and antihistamine-decongestant combination
00095013016	Oral antihistamine and antihistamine-decongestant combination
00095013116	Oral antihistamine and antihistamine-decongestant combination
00095013216	Oral antihistamine and antihistamine-decongestant combination
00095022501	Oral antihistamine and antihistamine-decongestant combination
00095060001	Oral antihistamine and antihistamine-decongestant combination
00095064501	Oral antihistamine and antihistamine-decongestant combination
00095086006	Oral antihistamine and antihistamine-decongestant combination
00095120006	Oral antihistamine and antihistamine-decongestant combination
00095129006	Oral antihistamine and antihistamine-decongestant combination
00095600416	Oral antihistamine and antihistamine-decongestant combination
00095600601	Oral antihistamine and antihistamine-decongestant combination
00095900816	Oral antihistamine and antihistamine-decongestant combination
00113000326	Oral antihistamine and antihistamine-decongestant combination
00113001339	Oral antihistamine and antihistamine-decongestant combination
00113001934	Oral antihistamine and antihistamine-decongestant combination
00113001940	Oral antihistamine and antihistamine-decongestant combination
00113002391	Oral antihistamine and antihistamine-decongestant combination
00113002473	Oral antihistamine and antihistamine-decongestant combination
00113002801	Nasal corticosteroid
00113002802	Nasal corticosteroid
00113003426	Oral antihistamine and antihistamine-decongestant combination
00113004130	Oral antihistamine and antihistamine-decongestant combination
00113004138	Oral antihistamine and antihistamine-decongestant combination
00113004262	Oral antihistamine and antihistamine-decongestant combination
00113004278	Oral antihistamine and antihistamine-decongestant combination
00113005058	Oral antihistamine and antihistamine-decongestant combination
00113005060	Oral antihistamine and antihistamine-decongestant combination
00113005253	Oral antihistamine and antihistamine-decongestant combination
00113005262	Oral antihistamine and antihistamine-decongestant combination
00113005267	Oral antihistamine and antihistamine-decongestant combination
00113005452	Oral antihistamine and antihistamine-decongestant combination
00113005651	Oral antihistamine and antihistamine-decongestant combination
00113005662	Oral antihistamine and antihistamine-decongestant combination
00113005673	Oral antihistamine and antihistamine-decongestant combination
00113006126	Oral antihistamine and antihistamine-decongestant combination
00113006134	Oral antihistamine and antihistamine-decongestant combination
00113006462	Oral antihistamine and antihistamine-decongestant combination
00113006510	Nasal antihistamine
00113008526	Oral antihistamine and antihistamine-decongestant combination
00113009423	Oral antihistamine and antihistamine-decongestant combination
00113009468	Oral antihistamine and antihistamine-decongestant combination
00113009489	Oral antihistamine and antihistamine-decongestant combination
00113009691	Oral antihistamine and antihistamine-decongestant combination
00113011026	Oral antihistamine and antihistamine-decongestant combination
00113011034	Oral antihistamine and antihistamine-decongestant combination
00113013962	Oral antihistamine and antihistamine-decongestant combination
00113014501	Oral antihistamine and antihistamine-decongestant combination
00113014534	Oral antihistamine and antihistamine-decongestant combination
00113016513	Oral antihistamine and antihistamine-decongestant combination
00113016522	Oral antihistamine and antihistamine-decongestant combination
00113016552	Oral antihistamine and antihistamine-decongestant combination
00113017653	Oral antihistamine and antihistamine-decongestant combination
00113017662	Oral antihistamine and antihistamine-decongestant combination
00113018630	Oral antihistamine and antihistamine-decongestant combination
00113018640	Oral antihistamine and antihistamine-decongestant combination
00113018926	Oral antihistamine and antihistamine-decongestant combination
00113023462	Oral antihistamine and antihistamine-decongestant combination
00113023826	Oral antihistamine and antihistamine-decongestant combination
00113026326	Oral antihistamine and antihistamine-decongestant combination
00113027262	Oral antihistamine and antihistamine-decongestant combination
00113027513	Oral antihistamine and antihistamine-decongestant combination
00113027546	Oral antihistamine and antihistamine-decongestant combination
00113027560	Oral antihistamine and antihistamine-decongestant combination
00113027565	Oral antihistamine and antihistamine-decongestant combination
00113028251	Oral antihistamine and antihistamine-decongestant combination
00113028273	Oral antihistamine and antihistamine-decongestant combination
00113028502	Nasal corticosteroid
00113029626	Oral antihistamine and antihistamine-decongestant combination
00113029962	Oral antihistamine and antihistamine-decongestant combination
00113030410	Nasal antihistamine
00113030862	Oral antihistamine and antihistamine-decongestant combination
00113031034	Oral antihistamine and antihistamine-decongestant combination
00113031152	Oral antihistamine and antihistamine-decongestant combination
00113033326	Oral antihistamine and antihistamine-decongestant combination
00113033530	Oral antihistamine and antihistamine-decongestant combination
00113033534	Oral antihistamine and antihistamine-decongestant combination
00113033538	Oral antihistamine and antihistamine-decongestant combination
00113033540	Oral antihistamine and antihistamine-decongestant combination
00113033926	Oral antihistamine and antihistamine-decongestant combination
00113033934	Oral antihistamine and antihistamine-decongestant combination
00113034110	Oral antihistamine and antihistamine-decongestant combination
00113035571	Oral antihistamine and antihistamine-decongestant combination
00113035926	Oral antihistamine and antihistamine-decongestant combination
00113037916	Oral antihistamine and antihistamine-decongestant combination
00113037926	Oral antihistamine and antihistamine-decongestant combination
00113037934	Oral antihistamine and antihistamine-decongestant combination
00113037943	Oral antihistamine and antihistamine-decongestant combination
00113038101	Oral antihistamine and antihistamine-decongestant combination
00113038526	Oral antihistamine and antihistamine-decongestant combination
00113038626	Oral antihistamine and antihistamine-decongestant combination
00113038634	Oral antihistamine and antihistamine-decongestant combination
00113040462	Oral antihistamine and antihistamine-decongestant combination
00113040478	Oral antihistamine and antihistamine-decongestant combination
00113040673	Oral antihistamine and antihistamine-decongestant combination
00113040760	Oral antihistamine and antihistamine-decongestant combination
00113042553	Oral antihistamine and antihistamine-decongestant combination
00113042562	Oral antihistamine and antihistamine-decongestant combination
00113042762	Oral antihistamine and antihistamine-decongestant combination
00113043162	Oral antihistamine and antihistamine-decongestant combination
00113043168	Oral antihistamine and antihistamine-decongestant combination
00113043262	Oral antihistamine and antihistamine-decongestant combination
00113043267	Oral antihistamine and antihistamine-decongestant combination
00113043278	Oral antihistamine and antihistamine-decongestant combination
00113043280	Oral antihistamine and antihistamine-decongestant combination
00113043462	Oral antihistamine and antihistamine-decongestant combination
00113043562	Oral antihistamine and antihistamine-decongestant combination
00113043771	Oral antihistamine and antihistamine-decongestant combination
00113044164	Oral antihistamine and antihistamine-decongestant combination
00113044173	Oral antihistamine and antihistamine-decongestant combination
00113044301	Nasal corticosteroid
00113045062	Oral antihistamine and antihistamine-decongestant combination
00113045887	Oral antihistamine and antihistamine-decongestant combination
00113045888	Oral antihistamine and antihistamine-decongestant combination
00113045930	Oral antihistamine and antihistamine-decongestant combination
00113045934	Oral antihistamine and antihistamine-decongestant combination
00113045938	Oral antihistamine and antihistamine-decongestant combination
00113045940	Oral antihistamine and antihistamine-decongestant combination
00113046262	Oral antihistamine and antihistamine-decongestant combination
00113046267	Oral antihistamine and antihistamine-decongestant combination
00113046362	Oral antihistamine and antihistamine-decongestant combination
00113046378	Oral antihistamine and antihistamine-decongestant combination
00113046562	Oral antihistamine and antihistamine-decongestant combination
00113047662	Oral antihistamine and antihistamine-decongestant combination
00113047953	Oral antihistamine and antihistamine-decongestant combination
00113047962	Oral antihistamine and antihistamine-decongestant combination
00113047978	Oral antihistamine and antihistamine-decongestant combination
00113047979	Oral antihistamine and antihistamine-decongestant combination
00113048705	Oral antihistamine and antihistamine-decongestant combination
00113050326	Oral antihistamine and antihistamine-decongestant combination
00113051626	Oral antihistamine and antihistamine-decongestant combination
00113052562	Oral antihistamine and antihistamine-decongestant combination
00113054853	Oral antihistamine and antihistamine-decongestant combination
00113054862	Oral antihistamine and antihistamine-decongestant combination
00113055826	Oral antihistamine and antihistamine-decongestant combination
00113055834	Oral antihistamine and antihistamine-decongestant combination
00113056702	Oral antihistamine and antihistamine-decongestant combination
00113057122	Oral antihistamine and antihistamine-decongestant combination
00113057139	Oral antihistamine and antihistamine-decongestant combination
00113057149	Oral antihistamine and antihistamine-decongestant combination
00113057195	Oral antihistamine and antihistamine-decongestant combination
00113057526	Oral antihistamine and antihistamine-decongestant combination
00113057826	Oral antihistamine and antihistamine-decongestant combination
00113057901	Oral antihistamine and antihistamine-decongestant combination
00113060334	Oral antihistamine and antihistamine-decongestant combination
00113060340	Oral antihistamine and antihistamine-decongestant combination
00113061239	Oral antihistamine and antihistamine-decongestant combination
00113061246	Oral antihistamine and antihistamine-decongestant combination
00113061249	Oral antihistamine and antihistamine-decongestant combination
00113061258	Oral antihistamine and antihistamine-decongestant combination
00113061260	Oral antihistamine and antihistamine-decongestant combination
00113061265	Oral antihistamine and antihistamine-decongestant combination
00113061287	Oral antihistamine and antihistamine-decongestant combination
00113061288	Oral antihistamine and antihistamine-decongestant combination
00113064810	Nasal antihistamine
00113064926	Oral antihistamine and antihistamine-decongestant combination
00113065630	Oral antihistamine and antihistamine-decongestant combination
00113065634	Oral antihistamine and antihistamine-decongestant combination
00113065638	Oral antihistamine and antihistamine-decongestant combination
00113065640	Oral antihistamine and antihistamine-decongestant combination
00113066830	Oral antihistamine and antihistamine-decongestant combination
00113066834	Oral antihistamine and antihistamine-decongestant combination
00113070326	Oral antihistamine and antihistamine-decongestant combination
00113070334	Oral antihistamine and antihistamine-decongestant combination
00113074690	Oral antihistamine and antihistamine-decongestant combination
00113076340	Oral antihistamine and antihistamine-decongestant combination
00113082462	Oral antihistamine and antihistamine-decongestant combination
00113083771	Oral antihistamine and antihistamine-decongestant combination
00113083926	Oral antihistamine and antihistamine-decongestant combination
00113090326	Oral antihistamine and antihistamine-decongestant combination
00113090626	Oral antihistamine and antihistamine-decongestant combination
00113090830	Oral antihistamine and antihistamine-decongestant combination
00113096491	Oral antihistamine and antihistamine-decongestant combination
00113097426	Oral antihistamine and antihistamine-decongestant combination
00113098726	Oral antihistamine and antihistamine-decongestant combination
00113099451	Oral antihistamine and antihistamine-decongestant combination
00113099453	Oral antihistamine and antihistamine-decongestant combination
00113099460	Oral antihistamine and antihistamine-decongestant combination
00113099462	Oral antihistamine and antihistamine-decongestant combination
00113099473	Oral antihistamine and antihistamine-decongestant combination
00113101939	Oral antihistamine and antihistamine-decongestant combination
00113103426	Oral antihistamine and antihistamine-decongestant combination
00113103434	Oral antihistamine and antihistamine-decongestant combination
00113103663	Oral antihistamine and antihistamine-decongestant combination
00113137934	Oral antihistamine and antihistamine-decongestant combination
00113161295	Oral antihistamine and antihistamine-decongestant combination
00113171906	Oral antihistamine and antihistamine-decongestant combination
00113190964	Oral antihistamine and antihistamine-decongestant combination
00113200746	Oral antihistamine and antihistamine-decongestant combination
00113200760	Oral antihistamine and antihistamine-decongestant combination
00113201339	Oral antihistamine and antihistamine-decongestant combination
00113201360	Oral antihistamine and antihistamine-decongestant combination
00113201760	Oral antihistamine and antihistamine-decongestant combination
00113217653	Oral antihistamine and antihistamine-decongestant combination
00113217662	Oral antihistamine and antihistamine-decongestant combination
00113247662	Oral antihistamine and antihistamine-decongestant combination
00113450053	Oral antihistamine and antihistamine-decongestant combination
00113450062	Oral antihistamine and antihistamine-decongestant combination
00113700275	Oral antihistamine and antihistamine-decongestant combination
00113700287	Oral antihistamine and antihistamine-decongestant combination
00113700501	Nasal corticosteroid
00113703649	Oral antihistamine and antihistamine-decongestant combination
00113705667	Oral antihistamine and antihistamine-decongestant combination
00113711701	Nasal corticosteroid
00113711704	Nasal corticosteroid
00113718640	Oral antihistamine and antihistamine-decongestant combination
00113718934	Oral antihistamine and antihistamine-decongestant combination
00113722326	Oral antihistamine and antihistamine-decongestant combination
00113726406	Oral antihistamine and antihistamine-decongestant combination
00113730190	Oral antihistamine and antihistamine-decongestant combination
00113730330	Oral antihistamine and antihistamine-decongestant combination
00113733540	Oral antihistamine and antihistamine-decongestant combination
00113737934	Oral antihistamine and antihistamine-decongestant combination
00113740030	Oral antihistamine and antihistamine-decongestant combination
00113742553	Oral antihistamine and antihistamine-decongestant combination
00113742578	Oral antihistamine and antihistamine-decongestant combination
00113743778	Oral antihistamine and antihistamine-decongestant combination
00113744101	Oral antihistamine and antihistamine-decongestant combination
00113745940	Oral antihistamine and antihistamine-decongestant combination
00113747534	Oral antihistamine and antihistamine-decongestant combination
00113747978	Oral antihistamine and antihistamine-decongestant combination
00113747979	Oral antihistamine and antihistamine-decongestant combination
00113749972	Oral antihistamine and antihistamine-decongestant combination
00113750001	Oral antihistamine and antihistamine-decongestant combination
00113750049	Oral antihistamine and antihistamine-decongestant combination
00113750680	Oral antihistamine and antihistamine-decongestant combination
00113751590	Oral antihistamine and antihistamine-decongestant combination
00113752372	Oral antihistamine and antihistamine-decongestant combination
00113757139	Oral antihistamine and antihistamine-decongestant combination
00113757147	Oral antihistamine and antihistamine-decongestant combination
00113758072	Oral antihistamine and antihistamine-decongestant combination
00113758190	Oral antihistamine and antihistamine-decongestant combination
00113759702	Oral antihistamine and antihistamine-decongestant combination
00113760340	Oral antihistamine and antihistamine-decongestant combination
00113761275	Oral antihistamine and antihistamine-decongestant combination
00113761287	Oral antihistamine and antihistamine-decongestant combination
00113765640	Oral antihistamine and antihistamine-decongestant combination
00113767126	Oral antihistamine and antihistamine-decongestant combination
00113767134	Oral antihistamine and antihistamine-decongestant combination
00113769091	Oral antihistamine and antihistamine-decongestant combination
00113776340	Oral antihistamine and antihistamine-decongestant combination
00113780102	Oral antihistamine and antihistamine-decongestant combination
00113790240	Oral antihistamine and antihistamine-decongestant combination
00113791155	Oral antihistamine and antihistamine-decongestant combination
00113795181	Oral antihistamine and antihistamine-decongestant combination
00113799467	Oral antihistamine and antihistamine-decongestant combination
00113826458	Oral antihistamine and antihistamine-decongestant combination
00113826460	Oral antihistamine and antihistamine-decongestant combination
00113945813	Oral antihistamine and antihistamine-decongestant combination
00113945839	Oral antihistamine and antihistamine-decongestant combination
00113945866	Oral antihistamine and antihistamine-decongestant combination
00113945895	Oral antihistamine and antihistamine-decongestant combination
00115104001	Oral antihistamine and antihistamine-decongestant combination
00115104101	Oral antihistamine and antihistamine-decongestant combination
00115104103	Oral antihistamine and antihistamine-decongestant combination
00115104201	Oral antihistamine and antihistamine-decongestant combination
00115111001	Oral antihistamine and antihistamine-decongestant combination
00115111003	Oral antihistamine and antihistamine-decongestant combination
00115167001	Oral antihistamine and antihistamine-decongestant combination
00115167002	Oral antihistamine and antihistamine-decongestant combination
00115167101	Oral antihistamine and antihistamine-decongestant combination
00115167102	Oral antihistamine and antihistamine-decongestant combination
00115175701	Oral antihistamine and antihistamine-decongestant combination
00115175703	Oral antihistamine and antihistamine-decongestant combination
00115180301	Oral antihistamine and antihistamine-decongestant combination
00115180302	Oral antihistamine and antihistamine-decongestant combination
00115180401	Oral antihistamine and antihistamine-decongestant combination
00115180402	Oral antihistamine and antihistamine-decongestant combination
00115487103	Oral antihistamine and antihistamine-decongestant combination
00115701301	Oral antihistamine and antihistamine-decongestant combination
00118998101	Oral antihistamine and antihistamine-decongestant combination
00121024716	Oral antihistamine and antihistamine-decongestant combination
00121034201	Oral antihistamine and antihistamine-decongestant combination
00121042104	Oral antihistamine and antihistamine-decongestant combination
00121042110	Oral antihistamine and antihistamine-decongestant combination
00121042204	Oral antihistamine and antihistamine-decongestant combination
00121042216	Oral antihistamine and antihistamine-decongestant combination
00121048900	Oral antihistamine and antihistamine-decongestant combination
00121048904	Oral antihistamine and antihistamine-decongestant combination
00121048905	Oral antihistamine and antihistamine-decongestant combination
00121048910	Oral antihistamine and antihistamine-decongestant combination
00121048920	Oral antihistamine and antihistamine-decongestant combination
00121054705	Oral antihistamine and antihistamine-decongestant combination
00121060916	Oral antihistamine and antihistamine-decongestant combination
00121063800	Oral antihistamine and antihistamine-decongestant combination
00121063804	Oral antihistamine and antihistamine-decongestant combination
00121063805	Oral antihistamine and antihistamine-decongestant combination
00121063808	Oral antihistamine and antihistamine-decongestant combination
00121063810	Oral antihistamine and antihistamine-decongestant combination
00121063816	Oral antihistamine and antihistamine-decongestant combination
00121068304	Oral antihistamine and antihistamine-decongestant combination
00121068305	Oral antihistamine and antihistamine-decongestant combination
00121068310	Oral antihistamine and antihistamine-decongestant combination
00121068316	Oral antihistamine and antihistamine-decongestant combination
00121068416	Oral antihistamine and antihistamine-decongestant combination
00121070116	Oral antihistamine and antihistamine-decongestant combination
00121076916	Oral antihistamine and antihistamine-decongestant combination
00121077504	Oral antihistamine and antihistamine-decongestant combination
00121077508	Oral antihistamine and antihistamine-decongestant combination
00121077516	Oral antihistamine and antihistamine-decongestant combination
00121084940	Oral antihistamine and antihistamine-decongestant combination
00121097800	Oral antihistamine and antihistamine-decongestant combination
00121127600	Oral antihistamine and antihistamine-decongestant combination
00121168305	Oral antihistamine and antihistamine-decongestant combination
00121177505	Oral antihistamine and antihistamine-decongestant combination
00121177510	Oral antihistamine and antihistamine-decongestant combination
00121478005	Oral antihistamine and antihistamine-decongestant combination
00121478810	Oral antihistamine and antihistamine-decongestant combination
00121481105	Oral antihistamine and antihistamine-decongestant combination
00121481140	Oral antihistamine and antihistamine-decongestant combination
00121482225	Oral antihistamine and antihistamine-decongestant combination
00122081066	Oral antihistamine and antihistamine-decongestant combination
00122081566	Oral antihistamine and antihistamine-decongestant combination
00122081666	Oral antihistamine and antihistamine-decongestant combination
00122081866	Oral antihistamine and antihistamine-decongestant combination
00122082066	Oral antihistamine and antihistamine-decongestant combination
00131200837	Oral antihistamine and antihistamine-decongestant combination
00131205537	Oral antihistamine and antihistamine-decongestant combination
00131411237	Oral antihistamine and antihistamine-decongestant combination
00131421337	Oral antihistamine and antihistamine-decongestant combination
00131421343	Oral antihistamine and antihistamine-decongestant combination
00131450137	Oral antihistamine and antihistamine-decongestant combination
00131503864	Oral antihistamine and antihistamine-decongestant combination
00131503870	Oral antihistamine and antihistamine-decongestant combination
00131512964	Oral antihistamine and antihistamine-decongestant combination
00131512970	Oral antihistamine and antihistamine-decongestant combination
00131512972	Oral antihistamine and antihistamine-decongestant combination
00131513164	Oral antihistamine and antihistamine-decongestant combination
00131513170	Oral antihistamine and antihistamine-decongestant combination
00131513464	Oral antihistamine and antihistamine-decongestant combination
00131513470	Oral antihistamine and antihistamine-decongestant combination
00135005716	Oral antihistamine and antihistamine-decongestant combination
00135005807	Oral antihistamine and antihistamine-decongestant combination
00135010836	Oral antihistamine and antihistamine-decongestant combination
00135010842	Oral antihistamine and antihistamine-decongestant combination
00135010936	Oral antihistamine and antihistamine-decongestant combination
00135010942	Oral antihistamine and antihistamine-decongestant combination
00135043602	Oral antihistamine and antihistamine-decongestant combination
00135045401	Oral antihistamine and antihistamine-decongestant combination
00135057601	Nasal corticosteroid
00135057602	Nasal corticosteroid
00135057603	Nasal corticosteroid
00135057604	Nasal corticosteroid
00135057612	Nasal corticosteroid
00135057614	Nasal corticosteroid
00135057615	Nasal corticosteroid
00135057616	Nasal corticosteroid
00135057617	Nasal corticosteroid
00135058201	Nasal corticosteroid
00135058202	Nasal corticosteroid
00135060801	Oral antihistamine and antihistamine-decongestant combination
00135060802	Oral antihistamine and antihistamine-decongestant combination
00135060803	Oral antihistamine and antihistamine-decongestant combination
00135061501	Nasal corticosteroid
00135061502	Nasal corticosteroid
00135061503	Nasal corticosteroid
00135061504	Nasal corticosteroid
00135061505	Nasal corticosteroid
00135061506	Nasal corticosteroid
00135061601	Nasal corticosteroid
00143120001	Oral antihistamine and antihistamine-decongestant combination
00143127901	Oral antihistamine and antihistamine-decongestant combination
00143127905	Oral antihistamine and antihistamine-decongestant combination
00143127910	Oral antihistamine and antihistamine-decongestant combination
00143148501	Oral antihistamine and antihistamine-decongestant combination
00143148510	Oral antihistamine and antihistamine-decongestant combination
00143197901	Oral antihistamine and antihistamine-decongestant combination
00143232025	Oral antihistamine and antihistamine-decongestant combination
00143313601	Oral antihistamine and antihistamine-decongestant combination
00143313610	Oral antihistamine and antihistamine-decongestant combination
00143313625	Oral antihistamine and antihistamine-decongestant combination
00143313710	Oral antihistamine and antihistamine-decongestant combination
00143413710	Oral antihistamine and antihistamine-decongestant combination
00143986922	Oral antihistamine and antihistamine-decongestant combination
00144063616	Oral antihistamine and antihistamine-decongestant combination
00144064701	Oral antihistamine and antihistamine-decongestant combination
00144064816	Oral antihistamine and antihistamine-decongestant combination
00147023605	Oral antihistamine and antihistamine-decongestant combination
00147023610	Oral antihistamine and antihistamine-decongestant combination
00147023620	Oral antihistamine and antihistamine-decongestant combination
00149042702	Oral antihistamine and antihistamine-decongestant combination
00149043601	Oral antihistamine and antihistamine-decongestant combination
00149044601	Oral antihistamine and antihistamine-decongestant combination
00150122720	Oral antihistamine and antihistamine-decongestant combination
00172290930	Oral antihistamine and antihistamine-decongestant combination
00172290960	Oral antihistamine and antihistamine-decongestant combination
00172290970	Oral antihistamine and antihistamine-decongestant combination
00172291160	Oral antihistamine and antihistamine-decongestant combination
00172291170	Oral antihistamine and antihistamine-decongestant combination
00172291970	Oral antihistamine and antihistamine-decongestant combination
00172292930	Oral antihistamine and antihistamine-decongestant combination
00172292960	Oral antihistamine and antihistamine-decongestant combination
00172292980	Oral antihistamine and antihistamine-decongestant combination
00172424660	Oral antihistamine and antihistamine-decongestant combination
00172437070	Oral antihistamine and antihistamine-decongestant combination
00172437660	Oral antihistamine and antihistamine-decongestant combination
00172610060	Oral antihistamine and antihistamine-decongestant combination
00172620060	Oral antihistamine and antihistamine-decongestant combination
00172620070	Oral antihistamine and antihistamine-decongestant combination
00173033602	Nasal corticosteroid
00173038879	Nasal corticosteroid
00173045301	Nasal corticosteroid
00173046800	Nasal corticosteroid
00173047200	Nasal corticosteroid
00173049450	Nasal corticosteroid
00173050312	Nasal corticosteroid
00173050324	Nasal corticosteroid
00173075300	Nasal corticosteroid
00173300101	Nasal corticosteroid
00178329116	Oral antihistamine and antihistamine-decongestant combination
00178348216	Oral antihistamine and antihistamine-decongestant combination
00179006630	Oral antihistamine and antihistamine-decongestant combination
00179007230	Oral antihistamine and antihistamine-decongestant combination
00179830101	Oral antihistamine and antihistamine-decongestant combination
00179830201	Oral antihistamine and antihistamine-decongestant combination
00179831301	Oral antihistamine and antihistamine-decongestant combination
00179831550	Oral antihistamine and antihistamine-decongestant combination
00179831701	Oral antihistamine and antihistamine-decongestant combination
00179831730	Oral antihistamine and antihistamine-decongestant combination
00179832330	Oral antihistamine and antihistamine-decongestant combination
00179832530	Oral antihistamine and antihistamine-decongestant combination
00179860105	Ophthalmic antihistamine
00182001737	Oral antihistamine and antihistamine-decongestant combination
00182001740	Oral antihistamine and antihistamine-decongestant combination
00182013510	Oral antihistamine and antihistamine-decongestant combination
00182015940	Oral antihistamine and antihistamine-decongestant combination
00182025937	Oral antihistamine and antihistamine-decongestant combination
00182025940	Oral antihistamine and antihistamine-decongestant combination
00182028066	Oral antihistamine and antihistamine-decongestant combination
00182031310	Oral antihistamine and antihistamine-decongestant combination
00182046501	Oral antihistamine and antihistamine-decongestant combination
00182047101	Oral antihistamine and antihistamine-decongestant combination
00182047110	Oral antihistamine and antihistamine-decongestant combination
00182047118	Oral antihistamine and antihistamine-decongestant combination
00182049201	Oral antihistamine and antihistamine-decongestant combination
00182049210	Oral antihistamine and antihistamine-decongestant combination
00182049211	Oral antihistamine and antihistamine-decongestant combination
00182049289	Oral antihistamine and antihistamine-decongestant combination
00182068300	Oral antihistamine and antihistamine-decongestant combination
00182068337	Oral antihistamine and antihistamine-decongestant combination
00182068340	Oral antihistamine and antihistamine-decongestant combination
00182068341	Oral antihistamine and antihistamine-decongestant combination
00182068437	Oral antihistamine and antihistamine-decongestant combination
00182068440	Oral antihistamine and antihistamine-decongestant combination
00182068441	Oral antihistamine and antihistamine-decongestant combination
00182100340	Oral antihistamine and antihistamine-decongestant combination
00182101401	Oral antihistamine and antihistamine-decongestant combination
00182101501	Oral antihistamine and antihistamine-decongestant combination
00182102208	Oral antihistamine and antihistamine-decongestant combination
00182102218	Oral antihistamine and antihistamine-decongestant combination
00182102701	Oral antihistamine and antihistamine-decongestant combination
00182102710	Oral antihistamine and antihistamine-decongestant combination
00182103105	Oral antihistamine and antihistamine-decongestant combination
00182103107	Oral antihistamine and antihistamine-decongestant combination
00182103123	Oral antihistamine and antihistamine-decongestant combination
00182104201	Oral antihistamine and antihistamine-decongestant combination
00182105301	Oral antihistamine and antihistamine-decongestant combination
00182105401	Oral antihistamine and antihistamine-decongestant combination
00182107763	Oral antihistamine and antihistamine-decongestant combination
00182108001	Oral antihistamine and antihistamine-decongestant combination
00182109401	Oral antihistamine and antihistamine-decongestant combination
00182109410	Oral antihistamine and antihistamine-decongestant combination
00182109800	Oral antihistamine and antihistamine-decongestant combination
00182109801	Oral antihistamine and antihistamine-decongestant combination
00182109805	Oral antihistamine and antihistamine-decongestant combination
00182109810	Oral antihistamine and antihistamine-decongestant combination
00182109889	Oral antihistamine and antihistamine-decongestant combination
00182109900	Oral antihistamine and antihistamine-decongestant combination
00182109901	Oral antihistamine and antihistamine-decongestant combination
00182109905	Oral antihistamine and antihistamine-decongestant combination
00182109910	Oral antihistamine and antihistamine-decongestant combination
00182109989	Oral antihistamine and antihistamine-decongestant combination
00182110001	Oral antihistamine and antihistamine-decongestant combination
00182111511	Oral antihistamine and antihistamine-decongestant combination
00182112637	Oral antihistamine and antihistamine-decongestant combination
00182113001	Oral antihistamine and antihistamine-decongestant combination
00182113200	Oral antihistamine and antihistamine-decongestant combination
00182113201	Oral antihistamine and antihistamine-decongestant combination
00182113205	Oral antihistamine and antihistamine-decongestant combination
00182113210	Oral antihistamine and antihistamine-decongestant combination
00182113289	Oral antihistamine and antihistamine-decongestant combination
00182114601	Oral antihistamine and antihistamine-decongestant combination
00182115101	Oral antihistamine and antihistamine-decongestant combination
00182117893	Oral antihistamine and antihistamine-decongestant combination
00182119901	Oral antihistamine and antihistamine-decongestant combination
00182120437	Oral antihistamine and antihistamine-decongestant combination
00182120440	Oral antihistamine and antihistamine-decongestant combination
00182120441	Oral antihistamine and antihistamine-decongestant combination
00182134266	Oral antihistamine and antihistamine-decongestant combination
00182135540	Oral antihistamine and antihistamine-decongestant combination
00182137410	Oral antihistamine and antihistamine-decongestant combination
00182137640	Oral antihistamine and antihistamine-decongestant combination
00182137641	Oral antihistamine and antihistamine-decongestant combination
00182137840	Oral antihistamine and antihistamine-decongestant combination
00182141329	Oral antihistamine and antihistamine-decongestant combination
00182144464	Nasal antihistamine
00182144466	Nasal antihistamine
00182145901	Oral antihistamine and antihistamine-decongestant combination
00182145916	Oral antihistamine and antihistamine-decongestant combination
00182145998	Oral antihistamine and antihistamine-decongestant combination
00182147110	Oral antihistamine and antihistamine-decongestant combination
00182147116	Oral antihistamine and antihistamine-decongestant combination
00182149200	Oral antihistamine and antihistamine-decongestant combination
00182149201	Oral antihistamine and antihistamine-decongestant combination
00182149205	Oral antihistamine and antihistamine-decongestant combination
00182149210	Oral antihistamine and antihistamine-decongestant combination
00182149269	Oral antihistamine and antihistamine-decongestant combination
00182149289	Oral antihistamine and antihistamine-decongestant combination
00182149301	Oral antihistamine and antihistamine-decongestant combination
00182149305	Oral antihistamine and antihistamine-decongestant combination
00182149310	Oral antihistamine and antihistamine-decongestant combination
00182149313	Oral antihistamine and antihistamine-decongestant combination
00182149369	Oral antihistamine and antihistamine-decongestant combination
00182149389	Oral antihistamine and antihistamine-decongestant combination
00182149398	Oral antihistamine and antihistamine-decongestant combination
00182149400	Oral antihistamine and antihistamine-decongestant combination
00182149401	Oral antihistamine and antihistamine-decongestant combination
00182149402	Oral antihistamine and antihistamine-decongestant combination
00182149405	Oral antihistamine and antihistamine-decongestant combination
00182149410	Oral antihistamine and antihistamine-decongestant combination
00182149489	Oral antihistamine and antihistamine-decongestant combination
00182149540	Oral antihistamine and antihistamine-decongestant combination
00182157340	Oral antihistamine and antihistamine-decongestant combination
00182157401	Oral antihistamine and antihistamine-decongestant combination
00182157740	Oral antihistamine and antihistamine-decongestant combination
00182160501	Oral antihistamine and antihistamine-decongestant combination
00182160516	Oral antihistamine and antihistamine-decongestant combination
00182160937	Oral antihistamine and antihistamine-decongestant combination
00182168637	Oral antihistamine and antihistamine-decongestant combination
00182171340	Oral antihistamine and antihistamine-decongestant combination
00182171341	Oral antihistamine and antihistamine-decongestant combination
00182173040	Oral antihistamine and antihistamine-decongestant combination
00182173741	Oral antihistamine and antihistamine-decongestant combination
00182174001	Oral antihistamine and antihistamine-decongestant combination
00182175101	Oral antihistamine and antihistamine-decongestant combination
00182175110	Oral antihistamine and antihistamine-decongestant combination
00182175216	Oral antihistamine and antihistamine-decongestant combination
00182175225	Oral antihistamine and antihistamine-decongestant combination
00182180137	Oral antihistamine and antihistamine-decongestant combination
00182180140	Oral antihistamine and antihistamine-decongestant combination
00182180141	Oral antihistamine and antihistamine-decongestant combination
00182180144	Oral antihistamine and antihistamine-decongestant combination
00182180437	Oral antihistamine and antihistamine-decongestant combination
00182180440	Oral antihistamine and antihistamine-decongestant combination
00182191201	Oral antihistamine and antihistamine-decongestant combination
00182193601	Oral antihistamine and antihistamine-decongestant combination
00182199101	Oral antihistamine and antihistamine-decongestant combination
00182200037	Oral antihistamine and antihistamine-decongestant combination
00182200137	Oral antihistamine and antihistamine-decongestant combination
00182209116	Oral antihistamine and antihistamine-decongestant combination
00182209201	Oral antihistamine and antihistamine-decongestant combination
00182209216	Oral antihistamine and antihistamine-decongestant combination
00182209337	Oral antihistamine and antihistamine-decongestant combination
00182209537	Oral antihistamine and antihistamine-decongestant combination
00182223137	Oral antihistamine and antihistamine-decongestant combination
00182223237	Oral antihistamine and antihistamine-decongestant combination
00182223637	Oral antihistamine and antihistamine-decongestant combination
00182602240	Oral antihistamine and antihistamine-decongestant combination
00182603440	Oral antihistamine and antihistamine-decongestant combination
00182603637	Oral antihistamine and antihistamine-decongestant combination
00182606037	Oral antihistamine and antihistamine-decongestant combination
00182606137	Oral antihistamine and antihistamine-decongestant combination
00182606139	Oral antihistamine and antihistamine-decongestant combination
00182606140	Oral antihistamine and antihistamine-decongestant combination
00182606141	Oral antihistamine and antihistamine-decongestant combination
00182606437	Oral antihistamine and antihistamine-decongestant combination
00182606440	Oral antihistamine and antihistamine-decongestant combination
00182606737	Oral antihistamine and antihistamine-decongestant combination
00182606744	Oral antihistamine and antihistamine-decongestant combination
00182611140	Oral antihistamine and antihistamine-decongestant combination
00182611840	Oral antihistamine and antihistamine-decongestant combination
00182612240	Oral antihistamine and antihistamine-decongestant combination
00182612366	Oral antihistamine and antihistamine-decongestant combination
00182613577	Nasal antihistamine
00182613866	Oral antihistamine and antihistamine-decongestant combination
00182615537	Oral antihistamine and antihistamine-decongestant combination
00182616237	Oral antihistamine and antihistamine-decongestant combination
00182616240	Oral antihistamine and antihistamine-decongestant combination
00182616241	Oral antihistamine and antihistamine-decongestant combination
00182616244	Oral antihistamine and antihistamine-decongestant combination
00182616837	Oral antihistamine and antihistamine-decongestant combination
00182616840	Oral antihistamine and antihistamine-decongestant combination
00182616841	Oral antihistamine and antihistamine-decongestant combination
00182616937	Oral antihistamine and antihistamine-decongestant combination
00182617166	Oral antihistamine and antihistamine-decongestant combination
00182703264	Ophthalmic antihistamine
00182704964	Ophthalmic antihistamine
00182822200	Oral antihistamine and antihistamine-decongestant combination
00182822289	Oral antihistamine and antihistamine-decongestant combination
00182845989	Oral antihistamine and antihistamine-decongestant combination
00185000701	Oral antihistamine and antihistamine-decongestant combination
00185061301	Oral antihistamine and antihistamine-decongestant combination
00185061305	Oral antihistamine and antihistamine-decongestant combination
00185061501	Oral antihistamine and antihistamine-decongestant combination
00185061505	Oral antihistamine and antihistamine-decongestant combination
00185064801	Oral antihistamine and antihistamine-decongestant combination
00185064810	Oral antihistamine and antihistamine-decongestant combination
00185064824	Oral antihistamine and antihistamine-decongestant combination
00185064880	Oral antihistamine and antihistamine-decongestant combination
00185064901	Oral antihistamine and antihistamine-decongestant combination
00185064910	Oral antihistamine and antihistamine-decongestant combination
00185064924	Oral antihistamine and antihistamine-decongestant combination
00185067401	Oral antihistamine and antihistamine-decongestant combination
00185067405	Oral antihistamine and antihistamine-decongestant combination
00185067410	Oral antihistamine and antihistamine-decongestant combination
00185074501	Oral antihistamine and antihistamine-decongestant combination
00185074505	Oral antihistamine and antihistamine-decongestant combination
00185074510	Oral antihistamine and antihistamine-decongestant combination
00185074601	Oral antihistamine and antihistamine-decongestant combination
00185078401	Oral antihistamine and antihistamine-decongestant combination
00185078405	Oral antihistamine and antihistamine-decongestant combination
00185078452	Oral antihistamine and antihistamine-decongestant combination
00185106401	Oral antihistamine and antihistamine-decongestant combination
00185106410	Oral antihistamine and antihistamine-decongestant combination
00185130401	Oral antihistamine and antihistamine-decongestant combination
00185130410	Oral antihistamine and antihistamine-decongestant combination
00185514410	Oral antihistamine and antihistamine-decongestant combination
00185551101	Oral antihistamine and antihistamine-decongestant combination
00185551201	Oral antihistamine and antihistamine-decongestant combination
00185551210	Oral antihistamine and antihistamine-decongestant combination
00186091525	Nasal corticosteroid
00186091541	Nasal corticosteroid
00186091543	Nasal corticosteroid
00186107006	Nasal corticosteroid
00186107008	Nasal corticosteroid
00186107308	Nasal corticosteroid
00186107509	Nasal corticosteroid
00186198801	Nasal corticosteroid
00186198924	Nasal corticosteroid
00187005401	Oral antihistamine and antihistamine-decongestant combination
00187005420	Oral antihistamine and antihistamine-decongestant combination
00187010801	Oral antihistamine and antihistamine-decongestant combination
00187010820	Oral antihistamine and antihistamine-decongestant combination
00217040601	Oral antihistamine and antihistamine-decongestant combination
00217040901	Oral antihistamine and antihistamine-decongestant combination
00223058602	Oral antihistamine and antihistamine-decongestant combination
00223069201	Oral antihistamine and antihistamine-decongestant combination
00223069202	Oral antihistamine and antihistamine-decongestant combination
00223100901	Oral antihistamine and antihistamine-decongestant combination
00223104902	Oral antihistamine and antihistamine-decongestant combination
00223147601	Oral antihistamine and antihistamine-decongestant combination
00223613501	Oral antihistamine and antihistamine-decongestant combination
00223624401	Oral antihistamine and antihistamine-decongestant combination
00223624402	Oral antihistamine and antihistamine-decongestant combination
00223625101	Oral antihistamine and antihistamine-decongestant combination
00223625102	Oral antihistamine and antihistamine-decongestant combination
00223625103	Oral antihistamine and antihistamine-decongestant combination
00223633202	Oral antihistamine and antihistamine-decongestant combination
00223634801	Oral antihistamine and antihistamine-decongestant combination
00223648901	Oral antihistamine and antihistamine-decongestant combination
00223652502	Oral antihistamine and antihistamine-decongestant combination
00223747810	Oral antihistamine and antihistamine-decongestant combination
00223788301	Oral antihistamine and antihistamine-decongestant combination
00223788501	Oral antihistamine and antihistamine-decongestant combination
00225042045	Oral antihistamine and antihistamine-decongestant combination
00225048015	Oral antihistamine and antihistamine-decongestant combination
00225058006	Oral antihistamine and antihistamine-decongestant combination
00228119655	Oral antihistamine and antihistamine-decongestant combination
00228119855	Oral antihistamine and antihistamine-decongestant combination
00228123110	Oral antihistamine and antihistamine-decongestant combination
00228123196	Oral antihistamine and antihistamine-decongestant combination
00228215296	Oral antihistamine and antihistamine-decongestant combination
00228215610	Oral antihistamine and antihistamine-decongestant combination
00228215696	Oral antihistamine and antihistamine-decongestant combination
00228218816	Oral antihistamine and antihistamine-decongestant combination
00228219110	Oral antihistamine and antihistamine-decongestant combination
00228219196	Oral antihistamine and antihistamine-decongestant combination
00228219210	Oral antihistamine and antihistamine-decongestant combination
00228219296	Oral antihistamine and antihistamine-decongestant combination
00228220310	Oral antihistamine and antihistamine-decongestant combination
00228220610	Oral antihistamine and antihistamine-decongestant combination
00247003430	Oral antihistamine and antihistamine-decongestant combination
00247003438	Oral antihistamine and antihistamine-decongestant combination
00247003452	Oral antihistamine and antihistamine-decongestant combination
00247003495	Oral antihistamine and antihistamine-decongestant combination
00247004802	Ophthalmic antihistamine
00247004805	Ophthalmic antihistamine
00247004815	Ophthalmic antihistamine
00247007300	Oral antihistamine and antihistamine-decongestant combination
00247007315	Oral antihistamine and antihistamine-decongestant combination
00247007324	Oral antihistamine and antihistamine-decongestant combination
00247007399	Oral antihistamine and antihistamine-decongestant combination
00247010500	Oral antihistamine and antihistamine-decongestant combination
00247010502	Oral antihistamine and antihistamine-decongestant combination
00247010504	Oral antihistamine and antihistamine-decongestant combination
00247010505	Oral antihistamine and antihistamine-decongestant combination
00247010506	Oral antihistamine and antihistamine-decongestant combination
00247010510	Oral antihistamine and antihistamine-decongestant combination
00247010512	Oral antihistamine and antihistamine-decongestant combination
00247010514	Oral antihistamine and antihistamine-decongestant combination
00247010515	Oral antihistamine and antihistamine-decongestant combination
00247010520	Oral antihistamine and antihistamine-decongestant combination
00247010521	Oral antihistamine and antihistamine-decongestant combination
00247010524	Oral antihistamine and antihistamine-decongestant combination
00247010530	Oral antihistamine and antihistamine-decongestant combination
00247010535	Oral antihistamine and antihistamine-decongestant combination
00247012000	Oral antihistamine and antihistamine-decongestant combination
00247012002	Oral antihistamine and antihistamine-decongestant combination
00247012710	Oral antihistamine and antihistamine-decongestant combination
00247012712	Oral antihistamine and antihistamine-decongestant combination
00247012715	Oral antihistamine and antihistamine-decongestant combination
00247012730	Oral antihistamine and antihistamine-decongestant combination
00247014100	Oral antihistamine and antihistamine-decongestant combination
00247014110	Oral antihistamine and antihistamine-decongestant combination
00247014118	Oral antihistamine and antihistamine-decongestant combination
00247014130	Oral antihistamine and antihistamine-decongestant combination
00247014150	Oral antihistamine and antihistamine-decongestant combination
00247015852	Oral antihistamine and antihistamine-decongestant combination
00247016004	Oral antihistamine and antihistamine-decongestant combination
00247016020	Oral antihistamine and antihistamine-decongestant combination
00247016021	Oral antihistamine and antihistamine-decongestant combination
00247016520	Oral antihistamine and antihistamine-decongestant combination
00247017602	Oral antihistamine and antihistamine-decongestant combination
00247017610	Oral antihistamine and antihistamine-decongestant combination
00247017620	Oral antihistamine and antihistamine-decongestant combination
00247019805	Oral antihistamine and antihistamine-decongestant combination
00247019810	Oral antihistamine and antihistamine-decongestant combination
00247019860	Oral antihistamine and antihistamine-decongestant combination
00247019877	Oral antihistamine and antihistamine-decongestant combination
00247021238	Oral antihistamine and antihistamine-decongestant combination
00247028105	Oral antihistamine and antihistamine-decongestant combination
00247028107	Oral antihistamine and antihistamine-decongestant combination
00247028110	Oral antihistamine and antihistamine-decongestant combination
00247028115	Oral antihistamine and antihistamine-decongestant combination
00247028120	Oral antihistamine and antihistamine-decongestant combination
00247039908	Oral antihistamine and antihistamine-decongestant combination
00247039912	Oral antihistamine and antihistamine-decongestant combination
00247039930	Oral antihistamine and antihistamine-decongestant combination
00247043215	Oral antihistamine and antihistamine-decongestant combination
00247043259	Oral antihistamine and antihistamine-decongestant combination
00247052612	Oral antihistamine and antihistamine-decongestant combination
00247052615	Oral antihistamine and antihistamine-decongestant combination
00247052620	Oral antihistamine and antihistamine-decongestant combination
00247058300	Oral antihistamine and antihistamine-decongestant combination
00247058306	Oral antihistamine and antihistamine-decongestant combination
00247058308	Oral antihistamine and antihistamine-decongestant combination
00247058312	Oral antihistamine and antihistamine-decongestant combination
00247058320	Oral antihistamine and antihistamine-decongestant combination
00247058321	Oral antihistamine and antihistamine-decongestant combination
00247058324	Oral antihistamine and antihistamine-decongestant combination
00247058330	Oral antihistamine and antihistamine-decongestant combination
00247072308	Oral antihistamine and antihistamine-decongestant combination
00247072310	Oral antihistamine and antihistamine-decongestant combination
00247072312	Oral antihistamine and antihistamine-decongestant combination
00247072320	Oral antihistamine and antihistamine-decongestant combination
00247082814	Oral antihistamine and antihistamine-decongestant combination
00247086215	Oral antihistamine and antihistamine-decongestant combination
00247086230	Oral antihistamine and antihistamine-decongestant combination
00247086252	Oral antihistamine and antihistamine-decongestant combination
00247086877	Oral antihistamine and antihistamine-decongestant combination
00247087230	Oral antihistamine and antihistamine-decongestant combination
00247090105	Ophthalmic antihistamine
00247107403	Oral antihistamine and antihistamine-decongestant combination
00247107406	Oral antihistamine and antihistamine-decongestant combination
00247107420	Oral antihistamine and antihistamine-decongestant combination
00247121307	Oral antihistamine and antihistamine-decongestant combination
00247121315	Oral antihistamine and antihistamine-decongestant combination
00247125316	Nasal corticosteroid
00247132212	Oral antihistamine and antihistamine-decongestant combination
00247135030	Oral antihistamine and antihistamine-decongestant combination
00247135052	Oral antihistamine and antihistamine-decongestant combination
00247135060	Oral antihistamine and antihistamine-decongestant combination
00247135077	Oral antihistamine and antihistamine-decongestant combination
00247135177	Oral antihistamine and antihistamine-decongestant combination
00247147820	Oral antihistamine and antihistamine-decongestant combination
00247147920	Oral antihistamine and antihistamine-decongestant combination
00249060202	Oral antihistamine and antihistamine-decongestant combination
00254008528	Oral antihistamine and antihistamine-decongestant combination
00254008538	Oral antihistamine and antihistamine-decongestant combination
00254111258	Oral antihistamine and antihistamine-decongestant combination
00254111345	Oral antihistamine and antihistamine-decongestant combination
00254155145	Oral antihistamine and antihistamine-decongestant combination
00254531128	Oral antihistamine and antihistamine-decongestant combination
00254531133	Oral antihistamine and antihistamine-decongestant combination
00254531135	Oral antihistamine and antihistamine-decongestant combination
00254531228	Oral antihistamine and antihistamine-decongestant combination
00254531235	Oral antihistamine and antihistamine-decongestant combination
00254575135	Oral antihistamine and antihistamine-decongestant combination
00254621128	Oral antihistamine and antihistamine-decongestant combination
00254621135	Oral antihistamine and antihistamine-decongestant combination
00254711258	Oral antihistamine and antihistamine-decongestant combination
00254905958	Oral antihistamine and antihistamine-decongestant combination
00254906045	Oral antihistamine and antihistamine-decongestant combination
00254906153	Oral antihistamine and antihistamine-decongestant combination
00254906158	Oral antihistamine and antihistamine-decongestant combination
00254906452	Oral antihistamine and antihistamine-decongestant combination
00254906453	Oral antihistamine and antihistamine-decongestant combination
00254906458	Oral antihistamine and antihistamine-decongestant combination
00254906462	Oral antihistamine and antihistamine-decongestant combination
00254906558	Oral antihistamine and antihistamine-decongestant combination
00254907358	Oral antihistamine and antihistamine-decongestant combination
00254907858	Oral antihistamine and antihistamine-decongestant combination
00254910258	Oral antihistamine and antihistamine-decongestant combination
00254917858	Oral antihistamine and antihistamine-decongestant combination
00254918853	Oral antihistamine and antihistamine-decongestant combination
00254918858	Oral antihistamine and antihistamine-decongestant combination
00254918862	Oral antihistamine and antihistamine-decongestant combination
00254923158	Oral antihistamine and antihistamine-decongestant combination
00254932658	Oral antihistamine and antihistamine-decongestant combination
00254935953	Oral antihistamine and antihistamine-decongestant combination
00254935958	Oral antihistamine and antihistamine-decongestant combination
00254936053	Oral antihistamine and antihistamine-decongestant combination
00254937158	Oral antihistamine and antihistamine-decongestant combination
00254937258	Oral antihistamine and antihistamine-decongestant combination
00254940358	Oral antihistamine and antihistamine-decongestant combination
00254940658	Oral antihistamine and antihistamine-decongestant combination
00254940758	Oral antihistamine and antihistamine-decongestant combination
00254940858	Oral antihistamine and antihistamine-decongestant combination
00254949458	Oral antihistamine and antihistamine-decongestant combination
00256011101	Oral antihistamine and antihistamine-decongestant combination
00256011102	Oral antihistamine and antihistamine-decongestant combination
00256012701	Oral antihistamine and antihistamine-decongestant combination
00256012702	Oral antihistamine and antihistamine-decongestant combination
00256013301	Oral antihistamine and antihistamine-decongestant combination
00256015201	Nasal antihistamine
00256015202	Nasal antihistamine
00256017701	Oral antihistamine and antihistamine-decongestant combination
00256017702	Oral antihistamine and antihistamine-decongestant combination
00256021101	Nasal antihistamine
00258365401	Oral antihistamine and antihistamine-decongestant combination
00258365405	Oral antihistamine and antihistamine-decongestant combination
00258367801	Oral antihistamine and antihistamine-decongestant combination
00259038201	Oral antihistamine and antihistamine-decongestant combination
00259038210	Oral antihistamine and antihistamine-decongestant combination
00259038221	Oral antihistamine and antihistamine-decongestant combination
00259038304	Oral antihistamine and antihistamine-decongestant combination
00259038316	Oral antihistamine and antihistamine-decongestant combination
00259123401	Oral antihistamine and antihistamine-decongestant combination
00259223501	Oral antihistamine and antihistamine-decongestant combination
00259223516	Oral antihistamine and antihistamine-decongestant combination
00259225104	Oral antihistamine and antihistamine-decongestant combination
00259225116	Oral antihistamine and antihistamine-decongestant combination
00274752531	Nasal antihistamine
00274754031	Nasal antihistamine
00276138120	Oral antihistamine and antihistamine-decongestant combination
00276162016	Oral antihistamine and antihistamine-decongestant combination
00276310101	Oral antihistamine and antihistamine-decongestant combination
00276451008	Oral antihistamine and antihistamine-decongestant combination
00277010630	Oral antihistamine and antihistamine-decongestant combination
00277011002	Oral antihistamine and antihistamine-decongestant combination
00277011003	Oral antihistamine and antihistamine-decongestant combination
00277013941	Oral antihistamine and antihistamine-decongestant combination
00277015601	Oral antihistamine and antihistamine-decongestant combination
00277016001	Oral antihistamine and antihistamine-decongestant combination
00277016901	Oral antihistamine and antihistamine-decongestant combination
00277017134	Oral antihistamine and antihistamine-decongestant combination
00277017141	Oral antihistamine and antihistamine-decongestant combination
00277017401	Oral antihistamine and antihistamine-decongestant combination
00277017601	Oral antihistamine and antihistamine-decongestant combination
00277018001	Oral antihistamine and antihistamine-decongestant combination
00277018201	Oral antihistamine and antihistamine-decongestant combination
00277018301	Oral antihistamine and antihistamine-decongestant combination
00277018541	Oral antihistamine and antihistamine-decongestant combination
00277018641	Oral antihistamine and antihistamine-decongestant combination
00277018701	Oral antihistamine and antihistamine-decongestant combination
00280050620	Oral antihistamine and antihistamine-decongestant combination
00280050720	Oral antihistamine and antihistamine-decongestant combination
00280092106	Oral antihistamine and antihistamine-decongestant combination
00280092206	Oral antihistamine and antihistamine-decongestant combination
00280092412	Oral antihistamine and antihistamine-decongestant combination
00280120002	Oral antihistamine and antihistamine-decongestant combination
00280120020	Oral antihistamine and antihistamine-decongestant combination
00280120040	Oral antihistamine and antihistamine-decongestant combination
00280120080	Oral antihistamine and antihistamine-decongestant combination
00280140032	Oral antihistamine and antihistamine-decongestant combination
00280151020	Oral antihistamine and antihistamine-decongestant combination
00280152004	Oral antihistamine and antihistamine-decongestant combination
00280152020	Oral antihistamine and antihistamine-decongestant combination
00280152036	Oral antihistamine and antihistamine-decongestant combination
00280152048	Oral antihistamine and antihistamine-decongestant combination
00280152072	Oral antihistamine and antihistamine-decongestant combination
00280153020	Oral antihistamine and antihistamine-decongestant combination
00280154020	Oral antihistamine and antihistamine-decongestant combination
00280154120	Oral antihistamine and antihistamine-decongestant combination
00280154520	Oral antihistamine and antihistamine-decongestant combination
00280155020	Oral antihistamine and antihistamine-decongestant combination
00280155520	Oral antihistamine and antihistamine-decongestant combination
00280156020	Oral antihistamine and antihistamine-decongestant combination
00280157010	Oral antihistamine and antihistamine-decongestant combination
00280157020	Oral antihistamine and antihistamine-decongestant combination
00280157040	Oral antihistamine and antihistamine-decongestant combination
00280158020	Oral antihistamine and antihistamine-decongestant combination
00280158140	Oral antihistamine and antihistamine-decongestant combination
00280159020	Oral antihistamine and antihistamine-decongestant combination
00280160020	Oral antihistamine and antihistamine-decongestant combination
00280161020	Oral antihistamine and antihistamine-decongestant combination
00280162020	Oral antihistamine and antihistamine-decongestant combination
00280163016	Oral antihistamine and antihistamine-decongestant combination
00280163024	Oral antihistamine and antihistamine-decongestant combination
00280164016	Oral antihistamine and antihistamine-decongestant combination
00280164024	Oral antihistamine and antihistamine-decongestant combination
00280165016	Oral antihistamine and antihistamine-decongestant combination
00280168024	Oral antihistamine and antihistamine-decongestant combination
00280705520	Oral antihistamine and antihistamine-decongestant combination
00280800540	Oral antihistamine and antihistamine-decongestant combination
00281193453	Oral antihistamine and antihistamine-decongestant combination
00295530717	Oral antihistamine and antihistamine-decongestant combination
00298133211	Oral antihistamine and antihistamine-decongestant combination
00302047001	Oral antihistamine and antihistamine-decongestant combination
00302081801	Oral antihistamine and antihistamine-decongestant combination
00302227124	Oral antihistamine and antihistamine-decongestant combination
00302590501	Oral antihistamine and antihistamine-decongestant combination
00302590524	Oral antihistamine and antihistamine-decongestant combination
00302590801	Oral antihistamine and antihistamine-decongestant combination
00303991015	Ophthalmic antihistamine
00304034074	Oral antihistamine and antihistamine-decongestant combination
00304034099	Oral antihistamine and antihistamine-decongestant combination
00304176924	Oral antihistamine and antihistamine-decongestant combination
00312024904	Oral antihistamine and antihistamine-decongestant combination
00318069213	Oral antihistamine and antihistamine-decongestant combination
00325004001	Oral antihistamine and antihistamine-decongestant combination
00349213601	Oral antihistamine and antihistamine-decongestant combination
00349807001	Oral antihistamine and antihistamine-decongestant combination
00349835405	Oral antihistamine and antihistamine-decongestant combination
00349836410	Oral antihistamine and antihistamine-decongestant combination
00349864185	Ophthalmic antihistamine
00349864285	Ophthalmic antihistamine
00349868101	Oral antihistamine and antihistamine-decongestant combination
00349879601	Oral antihistamine and antihistamine-decongestant combination
00349879724	Oral antihistamine and antihistamine-decongestant combination
00349887101	Oral antihistamine and antihistamine-decongestant combination
00349887110	Oral antihistamine and antihistamine-decongestant combination
00349887201	Oral antihistamine and antihistamine-decongestant combination
00349887210	Oral antihistamine and antihistamine-decongestant combination
00353203001	Oral antihistamine and antihistamine-decongestant combination
00353203003	Oral antihistamine and antihistamine-decongestant combination
00353211801	Oral antihistamine and antihistamine-decongestant combination
00353212203	Oral antihistamine and antihistamine-decongestant combination
00353262401	Oral antihistamine and antihistamine-decongestant combination
00353262403	Oral antihistamine and antihistamine-decongestant combination
00353262424	Oral antihistamine and antihistamine-decongestant combination
00353263001	Oral antihistamine and antihistamine-decongestant combination
00353263003	Oral antihistamine and antihistamine-decongestant combination
00363001339	Oral antihistamine and antihistamine-decongestant combination
00363001934	Oral antihistamine and antihistamine-decongestant combination
00363001940	Oral antihistamine and antihistamine-decongestant combination
00363002045	Oral antihistamine and antihistamine-decongestant combination
00363002096	Oral antihistamine and antihistamine-decongestant combination
00363002401	Nasal corticosteroid
00363002402	Nasal corticosteroid
00363002403	Nasal corticosteroid
00363002404	Nasal corticosteroid
00363002405	Oral antihistamine and antihistamine-decongestant combination
00363002408	Nasal corticosteroid
00363002604	Oral antihistamine and antihistamine-decongestant combination
00363003004	Oral antihistamine and antihistamine-decongestant combination
00363003404	Oral antihistamine and antihistamine-decongestant combination
00363003426	Oral antihistamine and antihistamine-decongestant combination
00363003434	Oral antihistamine and antihistamine-decongestant combination
00363004130	Oral antihistamine and antihistamine-decongestant combination
00363004138	Oral antihistamine and antihistamine-decongestant combination
00363004801	Nasal corticosteroid
00363005027	Oral antihistamine and antihistamine-decongestant combination
00363005058	Oral antihistamine and antihistamine-decongestant combination
00363005060	Oral antihistamine and antihistamine-decongestant combination
00363005076	Oral antihistamine and antihistamine-decongestant combination
00363005082	Oral antihistamine and antihistamine-decongestant combination
00363005294	Oral antihistamine and antihistamine-decongestant combination
00363005452	Oral antihistamine and antihistamine-decongestant combination
00363005460	Oral antihistamine and antihistamine-decongestant combination
00363005804	Oral antihistamine and antihistamine-decongestant combination
00363006160	Oral antihistamine and antihistamine-decongestant combination
00363006406	Oral antihistamine and antihistamine-decongestant combination
00363008501	Oral antihistamine and antihistamine-decongestant combination
00363008816	Oral antihistamine and antihistamine-decongestant combination
00363009208	Oral antihistamine and antihistamine-decongestant combination
00363009467	Oral antihistamine and antihistamine-decongestant combination
00363009484	Oral antihistamine and antihistamine-decongestant combination
00363009524	Oral antihistamine and antihistamine-decongestant combination
00363009753	Oral antihistamine and antihistamine-decongestant combination
00363009755	Oral antihistamine and antihistamine-decongestant combination
00363010104	Oral antihistamine and antihistamine-decongestant combination
00363010612	Oral antihistamine and antihistamine-decongestant combination
00363010706	Oral antihistamine and antihistamine-decongestant combination
00363010708	Oral antihistamine and antihistamine-decongestant combination
00363010722	Oral antihistamine and antihistamine-decongestant combination
00363011122	Oral antihistamine and antihistamine-decongestant combination
00363011208	Oral antihistamine and antihistamine-decongestant combination
00363011222	Oral antihistamine and antihistamine-decongestant combination
00363011246	Oral antihistamine and antihistamine-decongestant combination
00363011424	Oral antihistamine and antihistamine-decongestant combination
00363015609	Oral antihistamine and antihistamine-decongestant combination
00363016115	Oral antihistamine and antihistamine-decongestant combination
00363016150	Oral antihistamine and antihistamine-decongestant combination
00363016513	Oral antihistamine and antihistamine-decongestant combination
00363016522	Oral antihistamine and antihistamine-decongestant combination
00363016552	Oral antihistamine and antihistamine-decongestant combination
00363017653	Oral antihistamine and antihistamine-decongestant combination
00363017662	Oral antihistamine and antihistamine-decongestant combination
00363017822	Oral antihistamine and antihistamine-decongestant combination
00363018908	Oral antihistamine and antihistamine-decongestant combination
00363018921	Oral antihistamine and antihistamine-decongestant combination
00363018923	Oral antihistamine and antihistamine-decongestant combination
00363018946	Oral antihistamine and antihistamine-decongestant combination
00363019007	Oral antihistamine and antihistamine-decongestant combination
00363019008	Oral antihistamine and antihistamine-decongestant combination
00363019022	Oral antihistamine and antihistamine-decongestant combination
00363019023	Oral antihistamine and antihistamine-decongestant combination
00363019051	Oral antihistamine and antihistamine-decongestant combination
00363019078	Oral antihistamine and antihistamine-decongestant combination
00363019208	Oral antihistamine and antihistamine-decongestant combination
00363019326	Oral antihistamine and antihistamine-decongestant combination
00363019415	Oral antihistamine and antihistamine-decongestant combination
00363020421	Oral antihistamine and antihistamine-decongestant combination
00363020469	Oral antihistamine and antihistamine-decongestant combination
00363020711	Oral antihistamine and antihistamine-decongestant combination
00363020715	Oral antihistamine and antihistamine-decongestant combination
00363021125	Oral antihistamine and antihistamine-decongestant combination
00363021324	Oral antihistamine and antihistamine-decongestant combination
00363022302	Oral antihistamine and antihistamine-decongestant combination
00363023506	Oral antihistamine and antihistamine-decongestant combination
00363023508	Oral antihistamine and antihistamine-decongestant combination
00363023512	Oral antihistamine and antihistamine-decongestant combination
00363023515	Oral antihistamine and antihistamine-decongestant combination
00363023632	Oral antihistamine and antihistamine-decongestant combination
00363023640	Oral antihistamine and antihistamine-decongestant combination
00363023660	Oral antihistamine and antihistamine-decongestant combination
00363023664	Oral antihistamine and antihistamine-decongestant combination
00363023680	Oral antihistamine and antihistamine-decongestant combination
00363024610	Oral antihistamine and antihistamine-decongestant combination
00363024650	Oral antihistamine and antihistamine-decongestant combination
00363026326	Oral antihistamine and antihistamine-decongestant combination
00363029304	Oral antihistamine and antihistamine-decongestant combination
00363029704	Oral antihistamine and antihistamine-decongestant combination
00363029908	Oral antihistamine and antihistamine-decongestant combination
00363029912	Ophthalmic antihistamine
00363031152	Oral antihistamine and antihistamine-decongestant combination
00363031165	Oral antihistamine and antihistamine-decongestant combination
00363031208	Oral antihistamine and antihistamine-decongestant combination
00363032907	Oral antihistamine and antihistamine-decongestant combination
00363032908	Oral antihistamine and antihistamine-decongestant combination
00363032912	Oral antihistamine and antihistamine-decongestant combination
00363032922	Oral antihistamine and antihistamine-decongestant combination
00363032951	Oral antihistamine and antihistamine-decongestant combination
00363032978	Oral antihistamine and antihistamine-decongestant combination
00363033706	Oral antihistamine and antihistamine-decongestant combination
00363033709	Oral antihistamine and antihistamine-decongestant combination
00363034208	Oral antihistamine and antihistamine-decongestant combination
00363035926	Oral antihistamine and antihistamine-decongestant combination
00363036010	Oral antihistamine and antihistamine-decongestant combination
00363036050	Oral antihistamine and antihistamine-decongestant combination
00363036707	Oral antihistamine and antihistamine-decongestant combination
00363036708	Oral antihistamine and antihistamine-decongestant combination
00363036712	Oral antihistamine and antihistamine-decongestant combination
00363036713	Oral antihistamine and antihistamine-decongestant combination
00363036722	Oral antihistamine and antihistamine-decongestant combination
00363036791	Oral antihistamine and antihistamine-decongestant combination
00363037115	Oral antihistamine and antihistamine-decongestant combination
00363037201	Oral antihistamine and antihistamine-decongestant combination
00363037210	Oral antihistamine and antihistamine-decongestant combination
00363037926	Oral antihistamine and antihistamine-decongestant combination
00363037934	Oral antihistamine and antihistamine-decongestant combination
00363038222	Oral antihistamine and antihistamine-decongestant combination
00363038428	Oral antihistamine and antihistamine-decongestant combination
00363039010	Nasal antihistamine
00363040134	Oral antihistamine and antihistamine-decongestant combination
00363040140	Oral antihistamine and antihistamine-decongestant combination
00363040904	Oral antihistamine and antihistamine-decongestant combination
00363041006	Oral antihistamine and antihistamine-decongestant combination
00363041502	Oral antihistamine and antihistamine-decongestant combination
00363041804	Oral antihistamine and antihistamine-decongestant combination
00363042208	Oral antihistamine and antihistamine-decongestant combination
[truncated: 16,674 more rows]

## Sheet: Table S4
Table S4. National drug codes (NDCs) used to identify leukotriene modifying agent (LMA) use.
NDC	Asthma-related LMA? (i.e., montelukast, zafirlukast, zileuton)	Allergic rhinitis-related LMA? (i.e., montelukast)
00006011701	Yes	Yes
00006011728	Yes	Yes
00006011730	Yes	Yes
00006011731	Yes	Yes
00006011754	Yes	Yes
00006011780	Yes	Yes
00006027501	Yes	Yes
00006027528	Yes	Yes
00006027531	Yes	Yes
00006027554	Yes	Yes
00006027582	Yes	Yes
00006071101	Yes	Yes
00006071128	Yes	Yes
00006071131	Yes	Yes
00006071154	Yes	Yes
00006171131	Yes	Yes
00006171154	Yes	Yes
00006384114	Yes	Yes
00006384130	Yes	Yes
00006911731	Yes	Yes
00006911754	Yes	Yes
00006911780	Yes	Yes
00006927531	Yes	Yes
00006927554	Yes	Yes
00006927582	Yes	Yes
00054025913	Yes	Yes
00054025922	Yes	Yes
00054028813	Yes	Yes
00054028822	Yes	Yes
00054028913	Yes	Yes
00054028922	Yes	Yes
00074803622	Yes	No
00074803650	Yes	No
00093742456	Yes	Yes
00093742498	Yes	Yes
00093742556	Yes	Yes
00093742598	Yes	Yes
00093742610	Yes	Yes
00093742656	Yes	Yes
00093742698	Yes	Yes
00093748719	Yes	Yes
00093748756	Yes	Yes
00143964909	Yes	Yes
00143964910	Yes	Yes
00143964930	Yes	Yes
00143965009	Yes	Yes
00143965010	Yes	Yes
00143965030	Yes	Yes
00143965109	Yes	Yes
00143965110	Yes	Yes
00143965130	Yes	Yes
00310040139	Yes	No
00310040160	Yes	No
00310040239	Yes	No
00310040260	Yes	No
00310041160	Yes	No
00310041260	Yes	No
00378520193	Yes	Yes
00378520493	Yes	Yes
00378520593	Yes	Yes
00378604093	Yes	Yes
00603465302	Yes	Yes
00603465316	Yes	Yes
00603465328	Yes	Yes
00603465332	Yes	Yes
00603465402	Yes	Yes
00603465416	Yes	Yes
00603465428	Yes	Yes
00603465432	Yes	Yes
00603465502	Yes	Yes
00603465516	Yes	Yes
00603465528	Yes	Yes
00603465532	Yes	Yes
00603465534	Yes	Yes
00781555405	Yes	Yes
00781555413	Yes	Yes
00781555431	Yes	Yes
00781555464	Yes	Yes
00781555492	Yes	Yes
00781555505	Yes	Yes
00781555513	Yes	Yes
00781555531	Yes	Yes
00781555564	Yes	Yes
00781555592	Yes	Yes
00781556013	Yes	Yes
00781556031	Yes	Yes
00781556092	Yes	Yes
00904631061	Yes	Yes
00904652961	Yes	Yes
00904664604	Yes	No
00904680861	Yes	Yes
10122090112	Yes	No
10122090212	Yes	No
13668007905	Yes	Yes
13668007930	Yes	Yes
13668007974	Yes	Yes
13668007990	Yes	Yes
13668008005	Yes	Yes
13668008030	Yes	Yes
13668008074	Yes	Yes
13668008090	Yes	Yes
13668008105	Yes	Yes
13668008130	Yes	Yes
13668008132	Yes	Yes
13668008174	Yes	Yes
13668008190	Yes	Yes
13668053194	Yes	Yes
16729011910	Yes	Yes
16729011915	Yes	Yes
16729011917	Yes	Yes
21695022130	Yes	Yes
27241001531	Yes	Yes
27241001603	Yes	Yes
27241001609	Yes	Yes
27241001703	Yes	Yes
27241001709	Yes	Yes
27241001803	Yes	Yes
27241001809	Yes	Yes
27241001890	Yes	Yes
29300022001	Yes	Yes
29300022010	Yes	Yes
29300022013	Yes	Yes
29300022019	Yes	Yes
29300022110	Yes	Yes
29300022113	Yes	Yes
29300022119	Yes	Yes
29300022210	Yes	Yes
29300022213	Yes	Yes
29300022219	Yes	Yes
31722072601	Yes	Yes
31722072610	Yes	Yes
31722072630	Yes	Yes
31722072631	Yes	Yes
31722072632	Yes	Yes
31722072690	Yes	Yes
31722072701	Yes	Yes
31722072710	Yes	Yes
31722072730	Yes	Yes
31722072731	Yes	Yes
31722072732	Yes	Yes
31722072790	Yes	Yes
31722072801	Yes	Yes
31722072810	Yes	Yes
31722072830	Yes	Yes
31722072831	Yes	Yes
31722072832	Yes	Yes
31722072890	Yes	Yes
33342010207	Yes	Yes
33342010210	Yes	Yes
33342010212	Yes	Yes
33342010215	Yes	Yes
33342010239	Yes	Yes
33342011007	Yes	Yes
33342011010	Yes	Yes
33342011012	Yes	Yes
33342011015	Yes	Yes
33342011039	Yes	Yes
33342011044	Yes	Yes
33342011107	Yes	Yes
33342011110	Yes	Yes
33342011112	Yes	Yes
33342011115	Yes	Yes
33342011139	Yes	Yes
33342011144	Yes	Yes
42254026330	Yes	Yes
42291062110	Yes	Yes
42291062130	Yes	Yes
42291062155	Yes	Yes
42291062190	Yes	Yes
42291062210	Yes	Yes
42291062230	Yes	Yes
42291062290	Yes	Yes
42291062310	Yes	Yes
42291062330	Yes	Yes
42291062390	Yes	Yes
42708004230	Yes	Yes
43063038015	Yes	Yes
43063038030	Yes	Yes
43063038121	Yes	Yes
43063038130	Yes	Yes
43063076230	Yes	Yes
43353025230	Yes	Yes
43353087909	Yes	Yes
43353087930	Yes	Yes
49884001002	Yes	No
49884001102	Yes	No
49884030302	Yes	No
49884030402	Yes	No
49884054902	Yes	No
49884055402	Yes	No
49884058902	Yes	No
49884059002	Yes	No
49884072308	Yes	No
49999053330	Yes	Yes
49999053390	Yes	Yes
49999088430	Yes	Yes
49999088490	Yes	Yes
49999095230	Yes	Yes
50090491900	Yes	Yes
50268057315	Yes	Yes
50268057415	Yes	Yes
50268057511	Yes	Yes
50268057515	Yes	Yes
50268080512	Yes	No
51079022301	Yes	Yes
51079022320	Yes	Yes
51128050101	Yes	Yes
51128050102	Yes	Yes
51128050103	Yes	Yes
51128050201	Yes	Yes
51128050202	Yes	Yes
51128050203	Yes	Yes
51128050301	Yes	Yes
51128050302	Yes	Yes
51128050303	Yes	Yes
51927465600	Yes	Yes
51927473500	Yes	Yes
52343003505	Yes	Yes
52343003530	Yes	Yes
52343003590	Yes	Yes
52343003605	Yes	Yes
52343003630	Yes	Yes
52343003690	Yes	Yes
52343003730	Yes	Yes
52343003790	Yes	Yes
52343003799	Yes	Yes
54458089010	Yes	Yes
54569460401	Yes	No
54569460500	Yes	Yes
54569460501	Yes	Yes
54569473600	Yes	Yes
54569516700	Yes	Yes
54868328300	Yes	Yes
54868328301	Yes	Yes
54868328302	Yes	Yes
54868417200	Yes	No
54868417201	Yes	No
54868417202	Yes	No
54868463000	Yes	Yes
54868484700	Yes	Yes
54868636100	Yes	Yes
55111059305	Yes	Yes
55111059330	Yes	Yes
55111059378	Yes	Yes
55111059390	Yes	Yes
55111059405	Yes	Yes
55111059430	Yes	Yes
55111059478	Yes	Yes
55111059490	Yes	Yes
55111062501	Yes	No
55111062505	Yes	No
55111062530	Yes	No
55111062560	Yes	No
55111062578	Yes	No
55111062601	Yes	No
55111062605	Yes	No
55111062630	Yes	No
55111062660	Yes	No
55111062678	Yes	No
55111072501	Yes	Yes
55111072510	Yes	Yes
55111072530	Yes	Yes
55111072578	Yes	Yes
55111072590	Yes	Yes
55111072594	Yes	Yes
55111076303	Yes	Yes
55111076307	Yes	Yes
55154763800	Yes	Yes
55154807500	Yes	Yes
55289096115	Yes	Yes
55289096130	Yes	Yes
55289098921	Yes	Yes
55289099021	Yes	Yes
55289099030	Yes	Yes
57237021230	Yes	Yes
57237021290	Yes	Yes
57237021330	Yes	Yes
57237021390	Yes	Yes
57237025530	Yes	Yes
57237025590	Yes	Yes
58864065830	Yes	Yes
58864069430	Yes	Yes
59651032930	Yes	Yes
59746035830	Yes	Yes
59746035890	Yes	Yes
59746035930	Yes	Yes
59746035990	Yes	Yes
59762003001	Yes	Yes
59762003002	Yes	Yes
59762004501	Yes	Yes
59762004502	Yes	Yes
59762004601	Yes	Yes
59762004602	Yes	Yes
60505356203	Yes	Yes
60505356208	Yes	Yes
60505356209	Yes	Yes
60505357303	Yes	Yes
60505357308	Yes	Yes
60505357309	Yes	Yes
60505357403	Yes	Yes
60505357408	Yes	Yes
60505357409	Yes	Yes
61919000930	Yes	Yes
61919000990	Yes	Yes
61919009730	Yes	Yes
62175020432	Yes	Yes
62175020443	Yes	Yes
62175020446	Yes	Yes
62175020532	Yes	Yes
62175020543	Yes	Yes
62175020546	Yes	Yes
62175021032	Yes	Yes
62175021043	Yes	Yes
62175021046	Yes	Yes
63187021630	Yes	Yes
63187028930	Yes	Yes
63187043030	Yes	Yes
63187043060	Yes	Yes
63187043090	Yes	Yes
63187055030	Yes	Yes
63187055060	Yes	Yes
63187055090	Yes	Yes
63187062630	Yes	Yes
63187062660	Yes	Yes
63187062690	Yes	Yes
63187069230	Yes	Yes
63187069260	Yes	Yes
63187069290	Yes	Yes
63187075130	Yes	Yes
63187075160	Yes	Yes
63187075190	Yes	Yes
63187078114	Yes	Yes
63187078130	Yes	Yes
63187078160	Yes	Yes
63187078190	Yes	Yes
63187089630	Yes	Yes
63187089660	Yes	Yes
63187089690	Yes	Yes
63629163901	Yes	Yes
63629810601	Yes	Yes
63629810602	Yes	Yes
63629823501	Yes	Yes
64980020612	Yes	No
65162073203	Yes	Yes
65162073209	Yes	Yes
65162073211	Yes	Yes
65862056705	Yes	Yes
65862056730	Yes	Yes
65862056790	Yes	Yes
65862056805	Yes	Yes
65862056830	Yes	Yes
65862056890	Yes	Yes
65862057410	Yes	Yes
65862057419	Yes	Yes
65862057430	Yes	Yes
65862057490	Yes	Yes
66993041630	Yes	Yes
66993041681	Yes	Yes
66993048532	Yes	No
67046046807	Yes	Yes
67046046814	Yes	Yes
67046046815	Yes	Yes
67046046820	Yes	Yes
67046046821	Yes	Yes
67046046828	Yes	Yes
67046046830	Yes	Yes
67046046860	Yes	Yes
67801030503	Yes	Yes
68001024803	Yes	Yes
68001024804	Yes	Yes
68001024805	Yes	Yes
68001036103	Yes	Yes
68001036104	Yes	Yes
68001036105	Yes	Yes
68071175509	Yes	Yes
68071335509	Yes	Yes
68071403409	Yes	Yes
68071404703	Yes	Yes
68071405409	Yes	Yes
68071514109	Yes	Yes
68084005911	Yes	No
68084005921	Yes	No
68084061901	Yes	Yes
68084061911	Yes	Yes
68084062001	Yes	Yes
68084062011	Yes	Yes
68084063821	Yes	Yes
68084086401	Yes	Yes
68084087501	Yes	Yes
68084087511	Yes	Yes
68115063860	Yes	No
68115092390	Yes	Yes
68151197706	Yes	No
68462039205	Yes	Yes
68462039230	Yes	Yes
68462039290	Yes	Yes
68645046654	Yes	Yes
68645048470	Yes	Yes
68645052801	Yes	Yes
68645056054	Yes	Yes
68734070010	Yes	No
68734071010	Yes	No
68788694601	Yes	Yes
68788694602	Yes	Yes
68788694603	Yes	Yes
68788694604	Yes	Yes
68788694606	Yes	Yes
68788694609	Yes	Yes
68788706401	Yes	Yes
68788706402	Yes	Yes
68788706403	Yes	Yes
68788706404	Yes	Yes
68788706406	Yes	Yes
68788706409	Yes	Yes
68788738701	Yes	Yes
68788738702	Yes	Yes
68788738703	Yes	Yes
68788738704	Yes	Yes
68788738706	Yes	Yes
68788738709	Yes	Yes
68788943801	Yes	Yes
68788943802	Yes	Yes
68788943803	Yes	Yes
68788943804	Yes	Yes
68788943806	Yes	Yes
68788943809	Yes	Yes
69452010513	Yes	Yes
69452010519	Yes	Yes
69452010532	Yes	Yes
69452010613	Yes	Yes
69452010619	Yes	Yes
69452010632	Yes	Yes
69452010713	Yes	Yes
69452010719	Yes	Yes
69452010732	Yes	Yes
70436009006	Yes	Yes
70436009106	Yes	Yes
70518017200	Yes	Yes
70518017201	Yes	Yes
70518017202	Yes	Yes
70518068400	Yes	Yes
70518080500	Yes	Yes
70518103100	Yes	Yes
70518107500	Yes	Yes
70518108500	Yes	Yes
70518178400	Yes	Yes
70518260300	Yes	Yes
70934020230	Yes	Yes
70934020290	Yes	Yes
71205012830	Yes	Yes
71205012860	Yes	Yes
71205012890	Yes	Yes
71205018130	Yes	Yes
71205018160	Yes	Yes
71205018190	Yes	Yes
71205018930	Yes	Yes
71205018960	Yes	Yes
71205018990	Yes	Yes
71335003301	Yes	Yes
71335003302	Yes	Yes
71335003303	Yes	Yes
71335051401	Yes	Yes
71335051402	Yes	Yes
71335051403	Yes	Yes
71335051404	Yes	Yes
71335051405	Yes	Yes
71335051406	Yes	Yes
71335051407	Yes	Yes
71335061101	Yes	Yes
71335061102	Yes	Yes
71335061103	Yes	Yes
71335061104	Yes	Yes
71335062901	Yes	Yes
71335062902	Yes	Yes
71335062903	Yes	Yes
71335062904	Yes	Yes
71335132601	Yes	Yes
71610002630	Yes	Yes
71610002660	Yes	Yes

## Sheet: Table S6
Table S6. National drug codes (NDCs) used to identify allergen immunotherapy use.
NDC
0264191507
0268002130
0268002410
0268002430
0268002710
0268002730
0268003010
0268003030
0268003130
0268003410
0268003710
0268003730
0268003830
0268004110
0268004130
0268004410
0268004710
0268004730
0268005030
0268005310
0268005330
0268005410
0268005730
0268006010
0268006030
0268006310
0268006330
0268006610
0268006630
0268006910
0268006930
0268007210
0268007230
0268007530
0268007810
0268007830
0268008710
0268008730
0268009010
0268009030
0268009130
0268009410
0268009430
0268009710
0268009730
0268010010
0268010030
0268010310
0268010430
0268010710
0268010730
0268011010
0268011030
0268011310
0268011330
0268011610
0268011630
0268011910
0268012210
0268012230
0268012510
0268012810
0268012830
0268012910
0268013010
0268013110
0268013410
0268013710
0268013730
0268014010
0268014030
0268014130
0268014410
0268014510
0268014610
0268014630
0268014710
0268015010
0268015030
0268015330
0268015630
0268015730
0268016030
0268016130
0268016410
0268016430
0268016530
0268017010
0268017030
0268017310
0268017330
0268017410
0268017430
0268017710
0268017730
0268018030
0268018330
0268018610
0268018630
0268018910
0268018930
0268019210
0268019230
0268019310
0268019330
0268019610
0268019910
0268019930
0268020230
0268020510
0268020530
0268026810
0268026830
0268026905
0268026910
0268027510
0268027530
0268027550
0268027610
0268027630
0268027650
0268027710
0268027730
0268027750
0268027810
0268027830
0268027850
0268027910
0268027950
0268028010
0268028050
0268028110
0268028150
0268028210
0268028250
0268028310
0268028350
0268028410
0268028450
0268028510
0268028550
0268028610
0268028650
0268028710
0268028750
0268028810
0268028910
0268028950
0268029010
0268029050
0268029110
0268029150
0268029210
0268029250
0268029310
0268029330
0268029350
0268060310
0268060350
0268060410
0268060510
0268060630
0268060910
0268060950
0268061210
0268061510
0268061550
0268061610
0268061710
0268061805
0268061810
0268061910
0268061950
0268062010
0268062050
0268062110
0268062150
0268062210
0268062310
0268062405
0268062450
0268062550
0268062610
0268062650
0268062750
0268062810
0268062830
0268062850
0268062910
0268062950
0268063010
0268063110
0268063150
0268063210
0268063510
0268063550
0268063810
0268063850
0268063905
0268064510
0268064650
0268064910
0268065010
0268065050
0268065110
0268065150
0268065210
0268065310
0268065350
0268065410
0268065530
0268065550
0268065610
0268065650
0268070510
0268070610
0268070650
0268070710
0268070750
0268070810
0268070910
0268071010
0268071105
0268071410
0268071450
0268071510
0268071610
0268071710
0268071810
0268071910
0268071950
0268072005
0268072105
0268072210
0268072210
0268072250
0268072250
0268072310
0268072310
0268072350
0268072350
0268072410
0268072450
0268080010
0268080110
0268080150
0268080250
0268080310
0268080350
0268080510
0268080610
0268080710
0268080750
0268080810
0268080850
0268080910
0268080950
0268081010
0268081150
0268081205
0268081250
0268081305
0268081405
0268081510
0268081550
0268081610
0268081650
0268081710
0268081730
0268081750
0268081810
0268081850
0268081910
0268081950
0268082010
0268082110
0268082210
0268082305
0268082405
0268082510
0268082550
0268082610
0268082650
0268082710
0268082750
0268082810
0268082850
0268082950
0268083010
0268083050
0268083210
0268083230
0268083250
0268083310
0268083350
0268083410
0268083450
0268083510
0268083550
0268083610
0268083650
0268083710
0268083750
0268083850
0268083910
0268084010
0268084050
0268084150
0268084210
0268084310
0268084350
0268084410
0268084450
0268084510
0268084550
0268084610
0268084710
0268084805
0268084910
0268084950
0268085010
0268085110
0268085150
0268085210
0268085250
0268085310
0268085350
0268085510
0268085550
0268085610
0268085650
0268085710
0268085750
0268085810
0268085950
0268086050
0268086110
0268086150
0268086310
0268086350
0268086410
0268086450
0268086510
0268086550
0268086610
0268086710
0268086805
0268086810
0268086905
0268087010
0268087050
0268087110
0268087150
0268087810
0268087850
0268087910
0268087950
0268088010
0268088050
0268088105
0268088210
0268088250
0268088310
0268088410
0268088430
0268088450
0268088510
0268088550
0268088610
0268088650
0268088710
0268088810
0268088910
0268089010
0268089105
0268089210
0268089250
0268089310
0268089410
0268089450
0268089510
0268089550
0268089610
0268089650
0268089710
0268089810
0268089905
0268089910
0268090005
0268090110
0268090150
0268090210
0268090250
0268090350
0268090410
0268090510
0268090650
0268091110
0268091150
0268091210
0268091250
0268091310
0268091350
0268091410
0268091450
0268091510
0268091550
0268091610
0268091650
0268091710
0268091750
0268091805
0268091910
0268091950
0268092050
0268092110
0268092150
0268092210
0268092250
0268092310
0268092350
0268092410
0268092505
0268092610
0268092650
0268092810
0268092850
0268092910
0268092950
0268093010
0268093050
0268093105
0268093210
0268093250
0268093310
0268093410
0268093450
0268093510
0268093550
0268093610
0268093650
0268093710
0268093750
0268093910
0268093950
0268094010
0268094110
0268094250
0268094310
0268094350
0268094450
0268094510
0268094550
0268094650
0268095210
0268095250
0268095510
0268095550
0268095610
0268095650
0268095710
0268095750
0268095805
0268095910
0268095950
0268096110
0268096150
0268096210
0268096250
0268096310
0268096505
0268096610
0268096710
0268096750
0268096810
0268096910
0268097010
0268097110
0268100010
0268100050
0268100110
0268100150
0268100410
0268100450
0268100710
0268100750
0268100810
0268100850
0268100910
0268100950
0268101210
0268101250
0268101310
0268101650
0268101705
0268101710
0268101750
0268101810
0268102105
0268102210
0268102250
0268102310
0268102350
0268102410
0268102450
0268102510
0268102610
0268102910
0268102950
0268103010
0268103050
0268103305
0268103410
0268103450
0268103510
0268103550
0268103610
0268103650
0268103710
0268103810
0268104110
0268104150
0268104210
0268104250
0268104310
0268104610
0268104650
0268104710
0268104750
0268104810
0268104850
0268104910
0268105610
0268105650
0268105710
0268105750
0268105810
0268105950
0268106210
0268106250
0268106310
0268106350
0268106450
0268106510
0268106610
0268106650
0268106910
0268106950
0268107010
0268107050
0268107150
0268107250
0268107310
0268107350
0268107650
0268107750
0268108010
0268108050
0268108110
0268108150
0268108210
0268108250
0268108310
0268108610
0268108650
0268108710
0268108750
0268108830
0268108950
0268109210
0268109250
0268109310
0268109350
0268109450
0268109710
0268109750
0268109810
0268109850
0268109910
0268109950
0268110210
0268110250
0268110310
0268110350
0268110450
0268110550
0268110610
0268110650
0268110705
0268111010
0268111050
0268111110
0268111150
0268111210
0268111250
0268111310
0268111410
0268111510
0268111610
0268111710
0268112010
0268112050
0268112110
0268112150
0268112210
0268112305
0268112610
0268112650
0268112710
0268112750
0268112810
0268112850
0268112910
0268112950
0268113005
0268113350
0268113410
0268113550
0268113850
0268113910
0268113950
0268114250
0268114310
0268114350
0268114610
0268114650
0268114710
0268114750
0268114805
0268115010
0268115010
0268115050
0268115050
0268115110
0268115150
0268115210
0268115250
0268115310
0268115350
0268115410
0268115510
0268115550
0268115650
0268115910
0268115950
0268116010
0268116050
0268116110
0268116150
0268116410
0268116450
0268116510
0268116550
0268116810
0268116850
0268116910
0268116950
0268117010
0268117050
0268117150
0268117250
0268117310
0268117405
0268117750
0268117850
0268118110
0268118150
0268118210
0268118250
0268118550
0268118610
0268118650
0268118710
0268118810
0268119150
0268119210
0268119250
0268119350
0268119410
0268119510
0268119550
0268119810
0268119850
0268119910
0268119950
0268120005
0268120350
0268120410
0268120450
0268120510
0268120610
0268121410
0268121450
0268121510
0268121550
0268121610
0268121650
0268121750
0268121850
0268121910
0268122005
0268122350
0268122410
0268122450
0268122510
0268122550
0268123210
0268123250
0268123310
0268123350
0268123410
0268123450
0268123510
0268123810
0268123850
0268123910
0268123950
0268124010
0268124050
0268124110
0268124210
0268124510
0268124810
0268124850
0268124910
0268124950
0268125210
0268125250
0268125310
0268125350
0268125410
0268125450
0268125510
0268125810
0268125850
0268125910
0268125950
0268126010
0268126050
0268126310
0268126350
0268126410
0268126450
0268126510
0268126550
0268126610
0268127310
0268127350
0268127410
0268127450
0268127510
0268127610
0268127650
0268127710
0268127710
0268127750
0268127750
0268127910
0268127950
0268128010
0268128050
0268128150
0268129710
0268129750
0268129810
0268129850
0268129910
0268129950
0268130010
0268130050
0268130110
0268130206
0268130206
0268130206
0268130210
0268130210
0268130210
0268130250
0268130250
0268130250
0268130410
0268130450
0268130510
0268130550
0268130610
0268130650
0268130705
0268131010
0268131050
0268131110
0268131150
0268131410
0268131450
0268131510
0268131550
0268131810
0268131850
0268131910
0268131950
0268132210
0268132250
0268132310
0268132350
0268132410
0268132710
0268132750
0268132810
0268132850
0268132910
0268132950
0268133010
0268133110
0268133250
0268133305
0268133610
0268133650
0268133910
0268133950
0268134010
0268134050
0268134710
0268134750
0268134810
0268134850
0268135410
0268135450
0268135510
0268135550
0268135610
0268135750
0268135850
0268136110
0268136150
0268136410
0268136450
0268136510
0268136550
0268136610
0268136650
0268136710
0268136805
0268137110
0268137150
0268137210
0268137250
0268137310
0268137610
0268137650
0268137710
0268137750
0268137810
0268137910
0268137950
0268138210
0268138250
0268138310
0268138350
0268138410
0268138510
0268138605
0268138910
0268138950
0268139010
0268139050
0268139410
0268139450
0268139510
0268139550
0268139610
0268139705
0268139710
0268139810
0268139910
0268139950
0268140010
0268140050
0268140110
0268140205
0268140510
0268140550
0268140610
0268140650
0268140710
0268140750
0268140850
0268140950
0268141210
0268141250
0268141310
0268141350
0268141410
0268141510
0268141510
0268141550
0268141550
0268141610
0268141650
0268141710
0268141750
0268141810
0268141850
0268141910
0268142050
0268142110
0268142150
0268142310
0268142350
0268142410
0268142450
0268143150
0268143210
0268143510
0268143550
0268143610
0268143650
0268143910
0268143950
0268144010
0268144050
0268144150
0268144210
0268144510
0268144550
0268144610
0268144650
0268145310
0268145350
0268145410
0268145450
0268145510
0268145550
0268145610
0268145705
0268146010
0268146750
0268146810
0268146850
0268147110
0268147150
0268147210
0268147250
0268147350
0268147610
0268147650
0268147710
0268147750
0268148010
0268148050
0268148110
0268148150
0268148210
0268148310
0268148350
0268149310
0268149350
0268149410
0268149450
0268149550
0268149650
0268149750
0268149805
0268150110
0268150150
0268150210
0268150250
0268150310
0268150350
0268150410
0268150505
0268151010
0268151050
0268151110
0268151210
0268151250
0268151310
0268151350
0268151410
0268151450
0268151510
0268151650
0268151710
0268151750
0268151810
0268151850
0268151910
0268151950
0268152010
0268152050
0268152150
0268152210
0268152250
0268152310
0268152350
0268152410
0268152450
0268152506
0268152510
0268152550
0268152610
0268152650
0268152710
0268152750
0268152805
0268152910
0268153010
0268153050
0268153110
0268153150
0268153210
0268153250
0268153350
0268153410
0268153450
0268160050
0268160110
0268160250
0268160310
0268160350
0268160510
0268160610
0268160710
0268160810
0268160950
0268161010
0268161210
0268161310
0268161410
0268161510
0268161610
0268200010
0268200050
0268200106
0268200206
0268305006
0268305106
0268305306
0268305506
0268305706
0268306106
0268306306
0268350906
0268610006
0268610006
0268610010
0268610010
0268610106
0268610106
0268610110
0268610110
0268610206
0268610206
0268610210
0268610210
0268610306
0268610306
0268610310
0268610310
0268610406
0268610406
0268610410
0268610410
0268610506
0268610506
0268610510
0268610510
0268610606
0268610606
0268610610
0268610610
0268610706
0268610706
0268610710
0268610710
0268610806
0268610806
0268610810
0268610810
0268610906
0268610906
0268610910
0268610910
0268611006
0268611006
0268611010
0268611010
0268611206
0268611206
0268611210
0268611210
0268611306
0268611306
0268611310
0268611310
0268611406
0268611406
0268611410
0268611410
0268611506
0268611506
0268611510
0268611510
0268611606
0268611606
0268611610
0268611610
0268611806
0268611806
0268611810
0268611810
0268612006
0268612006
0268612010
0268612010
0268612106
0268612106
0268612110
0268612110
0268612206
0268612206
0268612210
0268612210
0268612306
0268612306
0268612310
0268612310
0268612406
0268612406
0268612410
0268612410
0268612506
0268612506
0268612510
0268612510
0268612706
0268612706
0268612710
0268612710
0268612806
0268612806
0268612810
0268612810
0268612906
0268612906
0268612910
0268612910
0268613006
0268613010
0268613206
0268613206
0268613210
0268613210
0268613306
0268613306
0268613310
0268613310
0268613506
0268613506
0268613510
0268613510
0268613606
0268613606
0268613610
0268613610
0268613706
0268613710
0268613806
0268613806
0268613810
0268613810
0268613906
0268613906
0268613910
0268613910
0268614106
0268614306
0268614606
0268614606
0268614610
0268614610
0268614906
0268614906
0268614910
0268614910
0268617006
0268617006
0268617010
0268617010
0268617106
0268617106
0268617110
0268617110
0268617306
0268617306
0268617310
0268617310
0268617406
0268617406
0268617410
0268617410
0268617706
0268617706
0268617710
0268617710
0268617806
0268617806
0268617810
0268617810
0268618006
0268618006
0268618010
0268618010
0268618106
0268618106
0268618110
0268618110
0268618306
0268618306
0268618310
0268618310
0268618506
0268618506
0268618510
0268618510
0268618606
0268618606
0268618610
0268618610
0268618706
0268618706
0268618710
0268618710
0268618906
0268618910
0268619106
0268619106
0268619110
0268619110
0268619206
0268619206
0268619210
0268619210
0268619306
0268619306
0268619310
0268619310
0268619506
0268619506
0268619510
0268619510
0268619606
0268619606
0268619610
0268619610
0268619706
0268619706
0268619710
0268619710
0268619806
0268619806
0268619810
0268619810
0268620006
0268620006
0268620010
0268620010
0268620206
0268620206
0268620210
0268620210
0268620306
0268620306
0268620310
0268620310
0268620406
0268620406
0268620410
0268620410
0268620506
0268620506
0268620510
0268620510
0268620606
0268620606
0268620610
0268620610
0268620806
0268620806
0268620810
0268620810
0268621006
0268621006
0268621010
0268621010
0268621206
0268621206
0268621210
0268621210
0268621306
0268621306
0268621310
0268621310
0268621406
0268621410
0268621606
0268621606
0268621610
0268621610
0268621806
0268621806
0268621810
0268621810
0268621906
0268621906
0268621910
0268621910
0268622006
0268622006
0268622010
0268622010
0268622106
0268622106
0268622110
0268622110
0268622406
0268622406
0268622410
0268622410
0268622606
0268622610
0268622906
0268622906
0268622910
0268622910
0268623006
0268623006
0268623010
0268623010
0268623106
0268623106
0268623110
0268623110
0268623306
0268623306
0268623310
0268623310
0268623406
0268623406
0268623410
0268623410
0268623510
0268623610
0268630006
0268630105
0268630206
0268630305
0268630406
0268630505
0268630606
0268630805
0268630906
0268631005
0268631106
0268631206
0268631406
0268631605
0268631806
0268631905
0268632006
0268640006
0268640105
0268640205
0268640306
0268640506
0268640705
0268650006
0268650105
0268650206
0268650305
0268650406
0268650605
0268650706
0268650805
0268650906
0268651105
0268651206
0268651305
0268651406
0268651505
0268651606
0268651705
0268651806
0268651905
0268652006
0268652105
0268652406
0268652505
0268652606
0268652805
0268652906
0268653205
0268653306
0268653505
0268653606
0268653705
0268653806
0268653905
0268654006
0268654306
0268654405
0268654506
0268654705
0268654806
0268654905
0268655006
0268655206
0268655306
0268655505
0268655606
0268655705
0268655806
0268656005
0268660006
0268660106
0268660206
0268660306
0268660506
0268660606
0268660706
0268660806
0268660906
0268661006
0268661206
0268661306
0268661406
0268661506
0268661606
0268661806
0268661906
0268662006
0268662106
0268662206
0268662306
0268662506
0268662606
0268662706
0268662906
0268663006
0268663106
0268663206
0268663406
0268663506
0268663606
0268663706
0268663806
0268663906
0268664006
0268664106
0268664206
0268664306
0268664406
0268664606
0268664706
0268664806
0268664906
0268665106
0268665206
0268665406
0268665606
0268665706
0268665806
0268665906
0268667006
0268667106
0268667206
0268667406
0268667605
0268667706
0268667805
0268667905
0268668005
0268668106
0268668205
0268668305
0268668405
0268668605
0268668705
0268668805
0268668906
0268669005
0268669106
0268669205
0268669305
0268669405
0268669505
0268669605
0268669706
0268669905
0268670006
0268670106
0268670205
0268670305
0268670405
0268670505
0268670606
0268670705
0268670805
0268670906
0268671006
0268671105
0268671206
0268671305
0268671406
0268671505
0268671605
0268671705
0268671905
0268672005
0268672105
0268672206
0268672305
0268672405
0268672505
0268672605
0268672705
0268672806
0268673005
0268673205
0268673405
0268673505
0268673606
0268673705
0268673805
0268673905
0268674005
0268674106
0268674306
0268674406
0268674506
0268674806
0268674906
0268675006
0268675106
0268675206
0268675406
0268675506
0268675706
0268676006
0268676106
0268676206
0268676306
0268676406
0268677106
0268677205
0268677305
0268677405
0268677505
0268677605
0268677705
0268677805
0268677905
0268678005
0268678105
0268678205
0268678305
0268678405
0268678505
0268678605
0268678705
0268678805
0268679005
0268679105
0268679205
0268679305
0268679405
0268679505
0268679605
0268700006
0268700106
0268700210
0268700230
0268700250
0268700330
0268710006
0268710006
0268710050
0268710050
0268711006
0268711006
0268711010
0268711010
0268711050
0268711050
0268712006
0268713006
0268800010
0268800050
0268800130
0268800206
0268800206
0268800210
0268800210
0268800250
0268800250
0268800350
0268800410
0268800430
0268800505
0268800605
0268800705
0268800810
0268800830
0268800910
0268800930
0268801005
0268801130
0268801230
0268801310
0268801330
0268801410
0268801430
0268801530
0268801630
0268801730
0268801906
0268802050
0268802150
0268802250
0268802310
0268802330
0268802406
0268802406
0268802410
0268802410
0268802450
0268802450
0268802510
0268802606
0268802750
0268802806
0268802950
0268803050
0268803106
0268803206
0268803350
0268803410
0268803450
0268803550
0268803610
0268803750
0268803806
0268803950
0268804006
0268804110
0268804150
0268804210
0268804250
0268804306
0268804410
0268804506
0268804610
0268804650
0268804710
0268804750
0268804850
0268804910
0268805050
0268805106
0268805210
0268805250
0268805310
0268805350
0268805410
0268805450
0268805606
0268805710
0268805730
0268805810
0268805830
0268805850
0268805910
0268805950
0268806010
0268806050
0268806106
0268806210
0268806306
0268806306
0268806350
0268806350
0268806410
0268806450
0268806550
0268806650
0268806706
0268806810
0268806850
0268806950
0268807006
0268807006
0268807010
0268807010
0268807050
0268807050
0268807306
0268807306
0268807310
0268807310
0268807350
0268807350
0268807406
0268807406
0268807410
0268807410
0268807450
0268807450
0268807606
0268807606
0268807610
0268807610
0268807650
0268807650
0268807750
0268807850
0268807930
0268808010
0268808050
0268808105
0268808105
0268808110
0268808110
0268808150
0268808150
0268808210
0268808250
0268808305
0268808305
0268808310
0268808310
0268808350
0268808350
0268808410
0268808450
0268808505
0268808505
0268808510
0268808510
0268808550
0268808550
0268808610
0268808650
0268808705
0268808705
0268808710
0268808710
0268808750
0268808750
0268808810
0268808850
0268808905
0268808905
0268808910
0268808910
0268808950
0268808950
0268809010
0268809050
0268809105
0268809105
0268809110
0268809110
0268809150
0268809150
0268809210
0268809250
0268809305
0268809305
0268809310
0268809310
0268809350
0268809350
0268809410
0268809450
0268809505
0268809505
0268809510
0268809510
0268809550
0268809550
0268809610
0268809650
0268809705
0268809705
0268809710
0268809710
0268809750
0268809750
0268809810
0268809850
0268809905
0268809905
0268809910
0268809910
0268809950
0268809950
0268810010
0268810050
0268810105
0268810105
0268810110
0268810110
0268810150
0268810150
0268810210
0268810250
0268810305
0268810305
0268810310
0268810310
0268810350
0268810350
0268810410
0268810450
0268810505
0268810505
0268810510
0268810510
0268810550
0268810550
0268810605
0268810605
0268810610
0268810610
0268810650
0268810650
0268810710
0268810750
0268810805
0268810805
0268810810
0268810810
0268810850
0268810850
0268810910
0268810950
0268811005
0268811005
0268811010
0268811010
0268811050
0268811050
0268811110
0268811150
0268811205
0268811205
0268811210
0268811210
0268811250
0268811250
0268811310
0268811350
0268811405
0268811405
0268811410
0268811410
0268811450
0268811450
0268811606
2284000336
2284000338
2284000339
2284000343
2284000346
2284000348
2284000349
2284000356
2284000358
2284000359
2284000363
2284000366
2284000368
2284000369
2284000373
2284000376
2284000378
2284000379
2284000386
2284000388
2284000389
2284000396
2284000398
2284000399
2284000406
2284000408
2284000409
2284001002
2284001003
2284001004
2284001012
2284001013
2284001014
2284001015
2284002002
2284002004
2284002005
2284002012
2284002014
2284002015
2284002022
2284002024
2284002025
2284002032
2284002034
2284002035
2284002042
2284002044
2284002045
2284002052
2284002054
2284002055
2284002062
2284002064
2284002065
2284002072
2284002074
2284002075
2284002082
2284002084
2284002085
2284002092
2284002094
2284002095
2284002102
2284002104
2284002105
2284002112
2284002114
2284002115
2284002122
2284002124
2284002125
2284002132
2284002134
2284002135
2284002142
2284002144
2284002145
2284002152
2284002154
2284002155
2284002162
2284002164
2284002165
2284002172
2284002174
2284002175
2284002182
2284002184
2284002185
2284002192
2284002194
2284002195
2284002202
2284002204
2284002205
2284002212
2284002214
2284002215
2284002222
2284002224
2284002225
2284002232
2284002234
2284002235
2284002245
2284002262
2284002272
2284002274
2284002275
2284003002
2284003004
2284003005
2284003012
2284003014
2284003015
2284010001
2284010012
2284010031
2284010051
2284010091
2284010111
2284010161
2284010172
2284010182
2284010222
2284010232
2284010242
2284010252
2284010261
[truncated: 3,687 more rows]

## Sheet: Table S11
Table S11. National drug codes (NDCs) used to identify oral corticosteroid use.
NDC
00463110005
00074567102
00409485605
00074560144
00074563004
00074563108
00074568401
00074568502
00409321705
00409321805
00409568401
00409568423
00409568502
00409568523
00469512430
00469512471
00469511601
00469511605
00469511705
00469511805
00781308475
00781308571
00781308575
54643105400
54643105500
54643105600
00469511901
00469511905
23589007093
23589006793
00574014804
00093744501
00378715501
00378715505
00574985510
16714082901
47781014601
49884050101
51079002001
51079002003
51862058201
60429026401
64980025501
65162077810
68382072001
00591251030
68682030930
00131101504
00131109504
00009001201
00009003101
00009004401
00009014201
54868392400
00009001501
00009002301
00009003401
00143120201
00143970001
00603306221
00677004601
00904204360
52544079801
60429001501
00006021968
00006004168
00006006312
00006006368
00006009550
00006009750
58463001401
58463001501
58463001601
00006762803
00006762825
00006762866
00006764603
00006764401
00009003201
00009004501
00009004502
00009004516
00009016501
00009016502
00009019301
00009019302
00009038801
00247117621
00247132321
00247132360
54569401700
54569422600
69668012020
00009027401
00009028002
00009028003
00009028051
00009028052
00009030602
00009030612
00009307301
00009307303
00009347501
00009347503
54569337400
54868118501
54868389602
00131102604
00131123005
00054317757
00054317763
00054417925
00054417931
00054418025
00054418125
00054418225
00054418325
00054418425
00054418625
00054816816
00054817425
00054817525
00054817625
00054817716
00054817925
00054818025
00054818125
00054818325
00182048801
00182161201
00182161419
00182300762
00247062420
00247101004
00247101012
00254266706
00364009801
00536358006
00603319021
00603319111
00603319421
00677084901
00904024360
00904024460
00904024560
00904024660
21695038204
23490540401
48102004501
48102004601
48102004701
48102004801
49884008301
49884008310
49884008401
49884008410
49884008501
49884008510
49884008601
49884008610
49884008701
49884008703
49884008710
49884012901
49884012903
49884037301
49999005906
52959054710
52959054720
52959054730
52959054750
54569033601
54868021800
54868021801
54868021804
54868021805
54868021806
54868021807
54868021808
54868087100
54868091600
54868315701
55045197002
57866358101
58016029002
58016029003
58016029012
58016029020
58016029030
58016029073
58016029089
58016029300
58016029320
58016078120
60346035612
60346055012
60904008527
66336055012
68047070201
68115043510
49072015505
00069454702
00364668156
00418192130
00418192131
00517490125
00517490525
00517493025
00641036721
00641036725
00641037225
00641227341
00641227641
00641227741
00641614501
00703350104
00703352401
00703352403
21695084830
23360001110
23360001201
23360001205
54569302701
54569464800
54868087106
55150023701
55150023805
55150023930
63323016501
63323016502
63323016503
63323016505
63323016516
63323016530
63323050601
63323051610
66758050122
67457042000
67457042010
67457042100
67457042130
67457042300
67457042312
76045010610
00032321501
00095008651
00095008735
00095008851
00095008921
00095008635
51672133803
63004871001
00052079091
00052079626
00052079710
00052079726
00006757703
00115169606
00115169701
00115170001
00115368501
00143125401
00143125425
00223106301
00536391301
00603389919
00603390021
00603390121
00677007601
00722522001
00839136506
00904267460
42543014050
42543014101
42543014201
54505033105
54505033210
54505033310
54868174300
54868174301
59366280702
59366281703
59366282703
59762007301
59762007401
59762007501
64720033105
64720033210
64720033310
68084022411
68084022421
68084046901
68084046911
68084078911
68084093025
68258907501
00223788005
00418027141
00223789302
00223789402
00223789908
00641236841
00006061968
00006062568
00006751903
00006763304
54569546500
58016979901
00003049420
35356008201
54569182701
54868023400
00003029305
00003029320
00003029328
49999041505
54569139800
54868023500
54868023501
54868023502
55045324801
57866304602
00451120104
00451120108
71297012727
71297021141
00009002001
00009002201
00009004902
00009005602
00009005603
00009005604
00009005605
00009007301
00009015501
00009017601
54569032700
54569458000
54868077601
54868495200
00904217519
66116066221
00182105001
00182105003
00247001221
00247136501
00247136520
00247136521
00247136530
00254421613
00254421628
00364046721
00405466621
00440776021
00527129607
00536403601
00555030102
00555030138
00591079001
00591079021
00603459315
00603459321
00677056501
00677056513
00677183101
00677183113
00781502201
00781502207
00904217560
00904657461
10544032221
16590014921
21695008021
23490590201
33358024121
49884049059
49999015321
51285030102
51285030121
51991018801
51991018821
51991018831
52544079001
52544079021
52959010000
52959108300
54569103600
54868291300
54868291301
54868662401
55045125909
55045351301
55887095321
57866403701
58016200101
58016200401
58016471901
59746000103
59746000106
59746000109
59746000204
59746000206
59746000314
59746001504
59762004901
59762005001
59762005101
59762332701
59762332702
59762444002
59762444003
62269035121
62269035124
63304059122
63739013310
63739016110
63739016115
63874041321
66267096121
66993084002
66993084021
66993084225
67253036010
67253036021
68001000501
68030403701
68084014901
68084014911
68115096021
68382091601
68382091634
68382091711
68382091818
68387017001
00223816705
00364306453
00703003101
00703003104
00703004301
00703004501
00703005101
00703005104
00703006301
00781313171
00781313195
00781313271
00781313670
54868059000
00223816001
00641250641
00641250841
21695058710
55390020910
55390021801
55390021901
55390025801
55390025901
63323025503
63323025803
63323026530
25021080705
25021080810
70121100005
70121100105
00085084303
16477050501
16477051008
23594050501
23594050502
23594050550
23594051008
16477050521
16477050548
16477050748
23594050521
23594050548
54569520400
54569520401
54868095400
59439045502
59630071008
59630071010
68135045502
68135045503
54868082100
59212070048
59212070148
59212070248
59630070014
59630070048
59630070114
59630070148
59630070214
59630070248
68188048002
68188048202
68188048402
00032280801
00032280810
53014025001
54569133500
68791010004
00093611816
00093611887
00121068705
00121068708
00121068716
00364021701
00364021702
00378342524
00378342548
00472021208
00472021216
00472025008
00472025016
00527120101
00527120110
00591052038
00591505901
00591505910
00603156756
00603156758
00603157058
00879080108
21695036508
49999033508
49999033524
49999092901
50383004224
50383004248
52544052016
52544052038
52959062260
54868474800
54868474900
54868474901
57866432702
58177091005
58177091007
58177091203
59196001024
59196001048
60432013708
60432013716
67870010308
67870010316
68094052458
17856075905
50383017708
54868524200
58177093205
59196001224
60432021208
65580025101
66993084462
66993084551
66993084562
66993084651
66993084662
00121071104
00121075908
00121077308
00121077708
00178058208
00378471022
00378471522
00378473022
00603938856
13925016604
13925050104
42799081201
42799081301
50383004004
54569574900
59196001104
60432008904
65162066788
65162066790
00054001720
00054001725
00054001729
00054001820
00054001825
00054001829
00054001920
00054001925
00054372250
00054372263
00054472825
00054472831
00054472925
00054472929
00054473025
00054473029
00054473325
00054474125
00054474131
00054474225
00054872216
00054872425
00054872525
00054872625
00054872925
00054873004
00054873925
00054874025
00143142501
00143147301
00143147310
00143147501
00143147510
00143147701
00143147705
00143147710
00143973801
00143973805
00143973810
00143973901
00143973910
00143974001
00143974010
00182020100
00182020110
00182020189
00182108600
00182108610
00182108689
00182133400
00182133401
00182133410
00182133489
00228233696
00247007135
00247007140
00247007142
00247007143
00247007150
00247007200
00247007203
00247007210
00247007215
00247007220
00247007221
00247007224
00247007227
00247007230
00247007240
00247007242
00247007244
00247007248
00247007252
00247007280
00247007299
00247010000
00247010003
00247010004
00247010007
00247010008
00247010009
00247010010
00247010012
00247010013
00247010014
00247010015
00247010018
00247010020
00247010021
00247010027
00247010030
00247141730
00254509313
00254509323
00254509413
00254509423
00364021801
00364021802
00364044201
00364044202
00364044205
00364044290
00364046101
00364046102
00364046105
00364046190
00440216512
00440216715
00440216720
00440816520
00440816530
00440816590
00440816604
00440816610
00440816612
00440816620
00440816630
00440816703
00440816704
00440816710
00440816720
00440816730
00440816760
00440816805
00591505201
00591505210
00591505221
00591505243
00591544201
00591544205
00591544210
00591544221
00591544243
00591544301
00591544305
00591544310
00603533215
00603533221
00603533231
00603533232
00603533315
00603533321
00603533331
00603533332
00603533421
00603533432
00603533521
00603533532
00603533621
00603533715
00603533721
00603533731
00603533732
00603533815
00603533821
00603533828
00603533831
00603533832
00603533921
00603533928
00603533932
00615053653
00615053663
00615359353
00615359363
00677011701
00677011710
00677042701
00677042705
00677042710
00677069801
00677069805
00677069810
00781145001
00839151706
00904214060
00904214160
00904214180
00904215760
00904215780
10768708501
10768728301
10768728302
10768728303
10768728304
10768773301
10768773302
10768773303
10768773304
16590032630
16590036521
16590062421
21695030621
21695030628
21695030642
21695030710
21695030712
21695030730
21695058005
23490615808
23490615904
43063043210
43353065760
43353081960
45802030321
45802030367
45802073321
45802073367
49999000800
49999000805
49999000840
49999002805
49999002812
49999002815
49999002820
49999002890
49999011000
49999011014
49999011021
49999043703
51079002217
51079002219
51079002220
51079003217
51079003219
51079003220
51079003317
51079003319
51079003320
51655008627
51991045801
51991045810
51991046201
51991046205
52544079701
52544083001
52544083010
52544083101
52544083110
52544083201
52544083205
52959012600
52959012605
52959012607
52959012621
52959012630
52959012700
52959012720
52959012721
52959022000
52959022036
53489013801
53489013810
53489013901
53489013905
53489013910
53489014001
53489014005
53489014010
54569033003
54569033107
54569033205
54569330200
54569330201
54868025801
54868083602
54868083607
54868083608
54868090800
54868090801
54868090802
54868111901
54868111902
54868111903
54868111904
54868111905
54868118300
54868118301
54868118303
54868118307
54868118308
54868118309
54868409500
54868521300
54868523000
55045144404
55045144407
55045144408
55045153303
55045296301
55289033005
55289033010
55289035207
55289035210
55289035212
55289035214
55289035215
55289035220
55289035221
55289037301
55289043840
55887069621
55887069648
57480035101
57480047201
57866432404
57866432501
57866432503
57866432601
57866432602
57866432604
57866432606
57866432801
57866432802
58016021614
58016021628
58016021630
58016021690
58016021720
58016021760
58016032020
58016067220
58016483201
59746017106
59746017110
59746017206
59746017210
59746017306
59746017309
59746017310
59746017506
59746017509
59746017510
60429013010
60429013101
60687012201
60687013401
60687014501
60687014511
60904028620
63629157900
63739020710
63739020715
63739020810
63739020815
63739020910
63739020915
63739051810
63739051910
63739052010
63739058810
63874032701
63874032715
63874032740
63874039215
63874077230
66116062530
66267017230
66336005812
66336009410
67544039960
68084003585
68115028910
70882011721
70882011730
00054372144
00451150008
00451150016
00451220104
38739015008
54569401200
54868322000
58016067312
66440015008
66440015016
00684010905
75987002001
75987002101
75987002201
00131107104
00009001612
00009082501
00009090013
00009090015
00009090020
00009090908
00009090916
00009091205
00009092003
54868450800
00009000501
00009001103
00009001104
00009001305
00009001306
00009003930
00009004725
00009004726
00009004727
00009011312
00009011319
00009019009
00009019016
00009069801
00009075801
00009076502
12280023201
54569155500
54868076800
54868362300
54868363700
54868363701
00009000302
00009001820
00009003928
00009004722
54868619900
00009079601
00009088701
00009338901
00314089605
00314089630
00259039021
00259039148
00259036421
00259038948
42195012106
42195014912
00364035201
00182114162
00182114185
00364672846
00364672853
00536981065
00677060020
00781324375
00781324572
00814800838
00904088605
63252029307
70121104901
70121104905
70121116901
00182306462
00402004205
00686004205
00904088505
00364666653
23594091508
63717091508
44183050735
44183050851
44183050921
70868010727
00006002068
00006762255
00006762266
00006763310
00009004504
00009005601
00009007302
00032281601
00052079625
00054317644
00054981725
00054981729
00054982825
00054982831
00069017701
00069017702
00069017801
00069017802
00069017901
00069017902
00069019201
00069019202
00069454101
00069454102
00069454301
00069454302
00069454501
00069454502
00069454701
00115428001
00115428003
00131222881
00143147325
00143147725
00143148101
00182092862
00182101344
00182108601
00182161319
00182161401
00182191319
00228221210
00228233710
00228233750
00228233810
00247007222
00247062412
00247062421
00259028401
00259036448
00259040049
00339529512
00349827901
00349893310
00349893501
00364009802
00364021890
00364039701
00364046701
00364668132
00364669953
00364718276
00378064001
00378064010
00378064101
00378064110
00378064201
00378064205
00378064210
00402080705
00405482301
00405482801
00405483001
00418409131
00440816521
00469165000
00472097208
00472097233
00527293037
00527293043
00527293137
00527293237
00527293243
00527293337
00527293341
00527293437
00527293441
00527293537
00536045259
00536358101
00536358201
00536358301
00536358401
00536403644
00536415165
00536415175
00536416365
00536432410
00536432450
00536432501
00536432510
00536432601
00536432605
00536432610
00536432801
00536434610
00555002602
00555015702
00585225001
00586050601
00586052701
00603114556
00603114756
00603157056
00603319121
00615053621
00615154229
00641614525
00641614601
00641614625
00675268507
00677011601
00677060142
00686125425
00703351304
00719156526
00719174610
00781140201
00781140207
00781148501
00781149501
00781149510
00781150001
00781150010
00781154001
00781640008
00781670516
00839122803
00839152012
00839152016
00839601906
00839604466
00839622458
00879080116
00904024412
00904090510
00904090605
00904097209
00904214080
00904215560
00904215580
00904215719
00904691461
10544091421
16590026910
16590032610
16590032621
16590032660
16590040420
16590062448
17856372201
21695030530
21695030620
21695030721
21695040508
21695072812
21695076421
21695076521
21695076548
23490615708
23490615804
23629004701
33358029108
35356076321
35356081815
42195012707
42549052221
42806040001
42806040021
43063010910
43063020801
43063020830
43063020860
43063026607
43063038630
43063041501
43063042610
43063042612
43063042620
43063042621
43063042640
43063043212
44523018208
49999000855
49999002830
49999002840
49999002850
49999002860
49999002865
49999011006
49999011015
49999043425
50090065500
50742018921
51403271701
51432035603
51432038318
52446014921
52446021121
52446075656
52959012610
52959012615
52959012618
52959012620
52959012625
52959012650
52959012670
52959012710
52959012715
52959022021
52959022060
52959022075
52959054711
53002031221
53002035200
53002062492
54274011010
54569033000
54569033001
54569033004
54569033007
54569033100
54569033101
54569033102
54569033105
54569033201
54569033202
54569033203
54569033209
54569138400
54569304300
54569304307
54569341300
54569393400
54569402604
54569472800
54868021802
54868025802
54868025808
54868083600
54868090803
54868090805
54868118302
54868174302
54868174400
54868533400
54868609900
54879000308
55045126009
55045130804
55045144402
55045148001
55045148008
55045153308
55045197008
55045288500
55045345800
55175400401
55289033007
55289035205
55289035230
55289037321
55289037360
55289041004
55289043815
55289043821
55289043830
55289043842
55289058204
55289058206
55289058210
55289058228
55289064998
55289090310
55289095202
55700020830
55947060721
57866432502
58016021600
58016021650
58016021660
58016021700
58016021721
58016021800
58016021830
58016021855
58016029000
58016029330
58016067348
58016078100
58016078110
58016078130
58016078150
58463001008
58864042340
60346005821
60346055030
60429013001
60432046600
60432046608
60687012211
60687013411
60687051101
60760000221
63187080710
63323016526
63323050616
63629158702
63629160506
63629186201
63629391001
64380097025
64380097106
64380097206
64679081008
64980050924
66267006708
66267006721
66267017120
66267017212
66267017340
66336005821
66336005830
66336005860
66336051521
66993084435
66993084535
66993084635
67263028201
67263040086
67457042200
67457042254
68047070221
68047070235
68047070251
68084078921
68084078925
68084078995
68084093095
68115028921
68258301301
68382091911
68387024025
68387024115
68850000108
69101041001
70069002101
70069002125
70121100101
70166054905
70954005710
70954005810
70954005820
70954005830
70954005840
70954005910
70954005920
70954005930
70954005940
70954006010
70954006020
70954006030
70954006110
72647033101
72647033104
72789006201
72789009401
72789009550
72893001524
76045010910
79043020025

## Sheet: Table S13
Table S13. National drug codes (NDCs) used to identify antibiotic use.
NDC
00000000888
00002032902
00002034602
00002050101
00002060440
00002144401
00002144425
00002148501
00002149801
00002149825
00002149901
00002149925
00002160802
00002160802
00002186117
00002231648
00002237237
00002306102
00002306115
00002306202
00002306215
00002312542
00002312642
00002317002
00002317030
00002317102
00002317130
00002505718
00002505768
00002505818
00002505868
00002510501
00002510516
00002513248
00002513548
00002513587
00002513618
00002513648
00002513687
00002535901
00002701101
00002704001
00002704016
00002709001
00002709016
00002723101
00002723125
00002723401
00002723801
00002723810
00002723910
00002726601
00002726625
00002727101
00002727201
00002727210
00002729025
00002729701
00002729710
00002729801
00002729810
00002732101
00002732125
00002735501
00002738125
00002738216
00002896725
00002896925
00002900210
00002950425
00002950501
00003010120
00003010150
00003010151
00003010160
00003010920
00003010951
00003010955
00003010960
00003011324
00003011350
00003011426
00003011450
00003011550
00003011575
00003011650
00003011675
00003012250
00003012251
00003012260
00003013450
00003013451
00003013460
00003013850
00003013860
00003017150
00003017150
00003017160
00003043730
00003043732
00003058053
00003058810
00003058860
00003060343
00003063441
00003063780
00003064350
00003064350
00003065540
00003065546
00003065560
00003066345
00003066805
00003067371
00003067440
00003068144
00003068154
00003068244
00003068254
00003073531
00003074950
00003074960
00003076340
00003076350
00003081240
00003081260
00003081401
00003081550
00003087450
00003087451
00003087460
00003096909
00003096961
00003097252
00003097261
00003120110
00003173730
00003173740
00003173745
00003173815
00003173830
00003173840
00003173845
00003220130
00003220140
00003220230
00003220240
00003256010
00003256016
00003257010
00003257016
00003257020
00003272510
00003272530
00003294211
00003773295
00003773299
00003773399
00003940408
00003940408
00004001001
00004005001
00004005001
00004005014
00004007701
00004011701
00004011701
00004011704
00004011704
00004011714
00004011714
00004012701
00004016103
00004016103
00004017202
00004017202
00004100328
00004100328
00004100428
00004101528
00004103301
00004103328
00004103328
00004195501
00004195501
00004195801
00004196201
00004196202
00004196301
00004196302
00004196339
00004196401
00004196402
00004196403
00004196404
00004196405
00004196439
00004196501
00004196502
00004196503
00004196505
00004197101
00004200278
00004200378
00005311523
00005311618
00005311731
00005311823
00005311831
00005312465
00005312623
00005313523
00005314423
00005314431
00005314518
00005314531
00005314643
00005314646
00005314649
00005314743
00005314746
00005314749
00005323046
00005323060
00005333223
00005335223
00005335323
00005335442
00005335449
00005335546
00005335649
00005335746
00005341323
00005341423
00005350151
00005358631
00005358723
00005358960
00005370665
00005376818
00005386539
00005389718
00005389723
00005389760
00005389794
00005389840
00005389842
00005389846
00005389923
00005396031
00005396031
00005479655
00005487523
00005487534
00005488023
00005488034
00005488061
00005488065
00005508434
00005508434
00005509323
00005509323
00005509331
00005509331
00005531356
00005534323
00005534327
00005534418
00005534427
00005542112
00005542918
00005542965
00005921823
00005927029
00005937618
00006003220
00006013910
00006070520
00006070520
00006070528
00006070528
00006070568
00006070568
00006090736
00006333160
00006335645
00006335753
00006336871
00006336973
00006338867
00006351458
00006351474
00006351659
00006351775
00006354524
00006354845
00006354953
00006355158
00006355259
00006358275
00006366659
00006382210
00006382310
00006384345
00006384371
00006384501
00006384571
00006761704
00006763903
00007313001
00007313016
00007313116
00007313505
00007313705
00007314304
00007508216
00007508411
00007518005
00007518010
00007518022
00007518025
00007550040
00008001808
00008001810
00008001812
00008001834
00008001835
00008002107
00008002108
00008002112
00008002135
00008002137
00008002616
00008002622
00008002635
00008002636
00008002637
00008003604
00008003605
00008005902
00008007901
00008007935
00008007936
00008016301
00008017601
00008030903
00008030906
00008031504
00008031523
00008031524
00008031525
00008031542
00008039001
00008056001
00008075102
00008075103
00008076901
00008411701
00008413001
00008413001
00008499001
00008499002
00008499019
00008536001
00008536002
00009022501
00009022502
00009022503
00009023301
00009023303
00009023344
00009023401
00009023402
00009024101
00009024110
00009030202
00009033102
00009039502
00009039513
00009039514
00009051302
00009055501
00009055502
00009056601
00009070004
00009072805
00009072809
00009072816
00009076004
00009077520
00009077526
00009087021
00009087026
00009090211
00009090218
00009311601
00009311602
00009311614
00009312401
00009312403
00009332901
00009333101
00009333102
00009337501
00009337502
00009338101
00009338102
00009338201
00009338202
00009344703
00009344801
00009344804
00009347001
00009353101
00009353103
00009361501
00009361502
00009361503
00009361701
00009361702
00009361703
00009361801
00009361802
00009361803
00009513502
00009513502
00009513503
00009513503
00009513601
00009513601
00009513701
00009513802
00009513803
00009514001
00009514001
00009678001
00009766701
00009989001
00013010101
00013010101
00013010105
00013010105
00013010111
00013010120
00013010120
00013010201
00013010201
00013010205
00013010220
00013010220
00013140544
00013530117
00013530117
00015111750
00015111750
00015111780
00015111780
00015117719
00015117719
00015117721
00015117721
00015117760
00015117760
00015117780
00015117780
00015117880
00015117880
00015117980
00015117980
00015118079
00015118079
00015118080
00015118080
00015118179
00015118180
00015118180
00015301520
00015301597
00015302020
00015302097
00015302320
00015302397
00015350320
00015350399
00015350625
00015710028
00015710128
00015710198
00015710328
00015719595
00015719628
00015719695
00015722518
00015722520
00015722589
00015722599
00015722618
00015722620
00015722689
00015722699
00015727958
00015727986
00015733812
00015733833
00015733899
00015733912
00015733999
00015734639
00015740220
00015740299
00015740320
00015740331
00015740399
00015740418
00015740420
00015740436
00015740489
00015740494
00015740499
00015740518
00015740520
00015740528
00015740589
00015740595
00015740599
00015750964
00015762898
00015785640
00015785664
00015789330
00015797018
00015797020
00015797028
00015797099
00015798118
00015798120
00015798189
00015798199
00015798540
00015798840
00015799260
00015799266
00015799360
00015799840
00023002805
00023002810
00023006604
00023010602
00023010605
00023010610
00023030104
00023031104
00023031104
00023031304
00023031304
00023032004
00023054002
00023076304
00023076399
00023077304
00023077350
00023081799
00023081799
00023361525
00023431230
00023431260
00023782410
00023921805
00023921805
00024007401
00024008401
00024008401
00024049060
00024132203
00024132203
00024132206
00024132304
00024132304
00024153502
00024153502
00024153506
00024153506
00024153508
00024153508
00024153524
00024153524
00024153548
00024153548
00024156210
00024156210
00024159601
00024159601
00024183305
00024252104
00024252104
00024252108
00024252108
00025182131
00025182131
00025182134
00025182150
00025182150
00025182151
00025182151
00025183131
00025183131
00025183150
00025183150
00025183155
00025183155
00025194234
00025194234
00025194250
00025194250
00025196130
00025196130
00025550101
00025550101
00026252106
00026431202
00026431202
00026721010
00026851106
00026851106
00026851248
00026851248
00026851251
00026851251
00026851348
00026851348
00026851351
00026851351
00026851448
00026851448
00026851450
00026851450
00026852736
00026852763
00026852763
00026855136
00026855136
00026855236
00026855236
00026855336
00026855336
00026855463
00026855463
00026856220
00026856220
00026856464
00026856464
00026856665
00026858141
00026858141
00026858169
00026858169
00026858188
00026858188
00026858231
00026858231
00026888950
00026888950
00026888951
00026888951
00026889750
00026889750
00026889751
00026889751
00026889769
00026889769
00028010801
00028010801
00028010801
00029152515
00029152522
00029152525
00029152544
00029152603
00029152611
00029152722
00029152725
00029600439
00029600513
00029600530
00029600630
00029600632
00029600730
00029600732
00029600818
00029600821
00029600822
00029600823
00029600918
00029600921
00029600922
00029600923
00029601530
00029603520
00029603839
00029604412
00029604420
00029604512
00029604520
00029604612
00029604620
00029604625
00029604712
00029604720
00029604725
00029604854
00029604855
00029604859
00029604918
00029604954
00029604955
00029604959
00029607112
00029607212
00029607347
00029607447
00029607527
00029607531
00029608012
00029608031
00029608522
00029608523
00029608539
00029608612
00029608621
00029608729
00029608739
00029608751
00029609022
00029609023
00029609039
00029609229
00029609239
00029609251
00029609422
00029609424
00029609425
00029609429
00029609439
00029609440
00029609445
00029609446
00029609451
00029609628
00029609640
00029609648
00029609660
00029615033
00029616032
00029616524
00029617024
00029635230
00029637025
00029637222
00029637407
00029637421
00029637427
00029655022
00029655221
00029657121
00029657126
00029657131
00029657140
00029657156
00029657157
00029657921
00029661021
00029661221
00029661222
00029661532
00029662032
00034041020
00034200005
00034200202
00034210001
00034210001
00034210002
00034210002
00034210040
00034210040
00034210080
00034210087
00034210087
00034210089
00034210089
00034210090
00034210090
00034213003
00034213003
00034213580
00034213944
00034214044
00034214044
00034220001
00034220001
00034220004
00034220004
00034220088
00034220088
00034220089
00034220089
00034220090
00034220090
00034231030
00034231033
00034231964
00034231964
00034232062
00034232062
00034234001
00034234001
00034234003
00034234010
00034234019
00034234019
00034235040
00034235040
00034237230
00034237230
00034340401
00034340401
00034340440
00034340440
00034340487
00034340487
00034340489
00034340489
00034340490
00034340490
00034340498
00037361110
00037361110
00037381112
00037381112
00037632190
00037663104
00038057504
00038057517
00038057717
00038058504
00039001660
00039001710
00039001810
00039001811
00039001825
00039001849
00039001850
00039001910
00039001925
00039001949
00039001950
00039002001
00039002325
00039002425
00039003705
00039003805
00044020701
00044020705
00044020801
00044020805
00044210070
00044210070
00044210071
00044211070
00045006555
00045006555
00045006601
00045006601
00045006701
00045006701
00045006801
00045006801
00045006951
00045006951
00045151501
00045152010
00045152010
00045152050
00045152050
00045152510
00045152510
00045152550
00045152550
00045153005
00045153005
00045153010
00045153010
00045153020
00045153020
00045153050
00045153050
00046044460
00047003824
00047009119
00047040224
00047040230
00047040424
00047040430
00047040724
00047061524
00047061619
00047061632
00047064824
00047064832
00047069724
00047073024
00047073030
00047073124
00047073130
00047078824
00047082919
00047083019
00047083030
00047093824
00047093830
00047093924
00047093930
00047094624
00047237517
00047237520
00047237617
00047237620
00047250016
00047250017
00047250018
00047250020
00047250116
00047250117
00047250118
00047250120
00047250620
00047292223
00049001381
00049001383
00049001481
00049001483
00049002283
00049002383
00049002428
00049003183
00049003283
00049021035
00049050028
00049052022
00049052083
00049052084
00049053028
00049080108
00049092050
00049096077
00049143041
00049143066
00049159066
00049317030
00049318030
00049337126
00049337226
00049341030
00049342030
00049342041
00049343030
00049343041
00049343526
00049343626
00049343726
00049344019
00049345019
00049350079
00049378030
00049379030
00049379030
00051165102
00051165102
00053100005
00053100005
00054002511
00054003621
00054003721
00054006513
00054006525
00054031950
00054034716
00054034807
00054034821
00054360746
00054460025
00054480125
00054860716
00054880025
00056015385
00058015105
00058225005
00058288705
00058288705
00062020604
00062021460
00062021470
00062118501
00062154002
00062154002
00062154102
00062154102
00062154105
00062154105
00062154201
00062154201
00062154202
00062154205
00062154205
00062155001
00062155001
00062161001
00062161003
00062161008
00062401002
00062542101
00062542101
00062542101
00062544077
00064300025
00064400006
00064400006
00064400012
00064400012
00064410050
00064410050
00064410100
00064410100
00064420030
00064420030
00064420060
00064420060
00064430030
00064430030
00064430060
00064430060
00065000603
00065041130
00065041130
00065052635
00065060735
00065060735
00065063136
00065064305
00065064435
00065064515
00065064705
00065064710
00065064725
00065064835
00065065205
00065065435
00065065435
00065065605
00065065605
00065065610
00065065610
00065065625
00065065625
00065401303
00065853110
00065853110
00065853302
00065853302
00066005101
00066005101
00066049425
00066049435
00066049450
00066049455
00066049555
00066051023
00066051046
00066057760
00066750002
00066750002
00066750004
00066750004
00066985030
00066985030
00066985060
00066985060
00066985060
00068009904
00068020618
00068020618
00068027761
00068050830
00068050830
00068050860
00068050860
00068050861
00068050861
00068050960
00068050960
00068051030
00068051030
00068054715
00068054715
00068059701
00068059701
00069001101
00069001201
00069001301
00069001401
00069011201
00069014101
00069031220
00069094050
00069095041
00069095050
00069095073
00069097065
00069097151
00069097193
00069097195
00069099050
00069099073
00069239001
00069258903
00069258910
00069305030
00069305034
00069305050
00069305107
00069305175
00069306030
00069306075
00069306086
00069307030
00069307075
00069307086
00069308030
00069311019
00069312019
00069313019
00069314019
00069315014
00069315083
00069324115
00069324122
00069334215
00069334222
00069417002
00069417021
00069417034
00069439627
00069448003
00069448010
00069448103
00069448110
00069448203
00069448210
00069448303
00069448310
00069448401
00069640023
00071006720
00071016624
00071052909
00071200616
00071200618
00071250118
00071307007
00071314135
00072250007
00072800060
00072830060
00072830360
00074102704
00074120703
00074121711
00074139001
00074139511
00074195601
00074195701
00074195801
00074258611
00074258641
00074258660
00074258913
00074258953
00074266004
00074266004
00074269802
00074316313
00074316350
00074316511
00074316514
00074316541
00074316560
00074318813
00074318850
00074324601
00074324701
00074325403
00074336811
00074336860
00074338913
00074340001
00074340101
00074340201
00074346913
00074347023
00074357701
00074357801
00074358201
00074358301
00074359002
00074374716
00074374816
00074376910
00074376930
00074376960
00074377113
00074377160
00074405001
00074405101
00074405201
00074405303
00074405403
00074405503
00074419701
00074433201
00074433249
00074454801
00074454801
00074473203
00074508216
00074508411
00074508611
00074509216
00074572911
00074572913
00074572919
00074572953
00074579523
00074615113
00074615160
00074622713
00074629060
00074630113
00074630153
00074630205
00074630213
00074630253
00074630350
00074630411
00074630413
00074630430
00074630440
00074630453
00074630513
00074630553
00074630560
00074630613
00074630616
00074631440
00074631613
00074632011
00074632013
00074632030
00074632053
00074632111
00074632113
00074632611
00074632613
00074632653
00074634205
00074634619
00074634620
00074634638
00074634641
00074634653
00074636502
00074636813
00074636902
00074636910
00074637313
00074637316
00074647644
00074647844
00074648101
00074648201
00074650901
00074653301
00074653349
00074653401
00074653501
00074653549
00074660610
00074715613
00074715643
00074715653
00074736201
00074781124
00074781124
00074781137
00074781137
00074787913
00074788023
00074788113
00074788313
00074788423
00074788923
00074803013
00074803043
00074803053
00074962113
00074962213
00074962313
00076010803
00076011101
00076080503
00076090101
00076090201
00076090301
00076090990
00078017905
00078017905
00078017915
00078017915
00078049461
00078049471
00078049958
00078049959
00078049962
00078050058
00078050059
00078050062
00078056845
00078063011
00078063035
00078063056
00081019302
00081019892
00081019992
00081073058
00081073059
00081073088
00081073794
00081074687
00081074688
00081079399
00081079786
00081079858
00081079887
00081079888
00081082555
00084050028
00084053328
00085000805
00085006603
00085006603
00085006904
00085007405
00085007405
00085015105
00085022803
00085033703
00085034305
00085035203
00085049603
00085049606
00085050703
00085060005
00085060005
00085065403
00085069101
00085069102
00085071706
00085077701
00085077702
00085077703
00085077704
00085084705
00085089905
00085094603
00085094606
00085094803
00085173101
00085173301
00085173302
00085173303
00085173305
00085173701
00085174102
00085174701
00085175201
00085175401
00085175402
00085175502
00085175601
00085175602
00085175801
00085175802
00085175901
00085176101
00085176201
00085176303
00085177301
00085177501
00085177502
00085177701
00085177801
00085177802
00085177803
00085178101
00087078241
00087078242
00087078305
00087078341
00087078342
00087078407
00087078442
00087078446
00087078543
00087078641
00087116210
00087771840
00087771862
00087771864
00087771940
00087771962
00087771964
00087772060
00087772066
00087772150
00087772160
00088057641
00088057641
00088101002
00088101002
00088101005
00088101005
00088102101
00088102105
00088105020
00088105050
00088105058
00088105072
00088105085
00088105085
00088210003
00088210024
00088210032
00088210224
00088222320
00088222507
00088222507
00088222541
00088222541
00088222549
00088222549
00089020025
00089020025
00089020025
00089037110
00093001416
00093001416
00093004743
00093008801
00093008801
00093008805
00093008805
00093008901
00093008901
00093008905
00093008905
00093018905
00093036616
00093036639
00093053873
00093053874
00093054073
00093054074
00093054101
00093054105
00093054301
00093054305
00093056216
00093056216
00093061305
00093061505
00093061553
00093064253
00093070603
00093070703
00093075005
00093085101
00093085101
00093085105
00093085105
00093085152
00093085152
00093085205
00093085205
00093085253
00093085253
00093086301
00093086401
00093086553
00093090001
00093090005
00093098301
00093101042
00093107334
00093107573
00093107576
00093107578
00093107673
00093107676
00093107678
00093107701
00093107801
00093107853
00093108701
00093117101
00093117110
00093117201
00093117210
00093117301
00093117310
00093117401
00093117410
00093117701
00093121501
00093202623
00093202631
00093202694
00093202723
00093213001
00093213010
00093213019
00093213093
00093213101
00093213110
00093213119
00093213193
00093213356
00093213456
00093215801
00093215901
00093223801
00093224001
00093226301
00093226401
00093226701
00093226801
00093226805
00093227034
00093227234
00093227434
00093227534
00093227773
00093227973
00093300256
00093310701
00093310705
00093310719
00093310756
00093310793
00093310905
00093310919
00093310953
00093310993
00093311901
00093312301
00093312501
00093314501
00093314505
00093314701
00093314705
00093316006
00093316501
00093316753
00093317101
00093319601
00093319653
00093375028
00093375063
00093405953
00093408563
00093412573
00093412574
00093412773
00093412774
00093413664
00093413673
00093413764
00093413773
00093415073
00093415079
00093415080
00093415573
00093415579
00093415580
00093416073
00093416076
00093416078
00093416173
00093416176
00093416178
00093417064
00093417573
00093417574
00093417773
00093417774
00093514501
00093514505
00093514601
00093514605
00093519401
00093519410
00093519501
00093519505
00093519873
00093519874
00093519973
00093519974
00093525601
00093525668
00093547616
00093610016
00093610916
00093610939
00093714609
00093714618
00093714656
00093714693
00093714756
00093714823
00093714923
00093714931
00093714994
00093715706
00093715806
00093716933
00093716956
00093716990
00093716993
00093718001
00093718101
00093718201
00093724406
00093729153
00093729253
00093729353
00093729401
00093729456
00093730001
00093738756
00093749019
00093749034
00093749065
00093824419
00093824434
00093824465
00093867574
00093867575
00093867578
00093910719
00093910729
00093961413
00093961413
00093977401
00093977401
00093977405
00093977405
00095020110
00095020215
00096072908
00096072908
00096072912
00096072912
00113006764
00113081043
00113081043
00113200078
00115124501
00115124508
00115124601
00115124608
00115124701
00115124708
00115132713
00115140001
00115140003
00115140201
00115140203
00115147446
00115164301
00115164501
00115202410
00115211101
00115212214
00115279001
00115279006
00115279006
00115701009
00115701701
00115701806
00115701813
00115705401
00115705601
00115705601
00115705606
00115705606
00115993508
00115993608
00116106103
00116106107
00116200104
00116200115
00116200116
00116200116
00121085416
00121479320
00126003516
00126027116
00126027116
00127166016
00132874302
00132874302
00135009159
00135009163
00135009164
00135009963
00143119550
00143126001
00143126001
00143126010
00143126010
00143126101
00143126101
00143126110
00143126110
00143126130
00143128222
00143203701
00143211205
00143211250
00143212522
00143212522
00143212801
00143314150
00143314205
00143314214
00143314225
00143314250
00143924920
00143926101
00143928501
00143928520
00143937801
00143967010
00143967110
00143967801
00143972001
00143976601
00143976701
00143976750
00143976801
00143977226
00143980305
00143980350
00143983601
00143983610
00143983701
00143983710
00143985316
00143985324
00143985375
00143985601
00143985625
00143985701
00143985725
00143985801
00143985825
00143985901
00143985925
00143987610
00143987725
00143987825
00143988601
00143988650
00143988675
00143988701
00143988750
00143988775
00143988801
00143988815
00143988880
00143988901
00143988915
00143988980
00143989701
00143989705
00143989801
00143989805
00143992390
00143992490
00143992701
00143992801
00143992950
00143993001
00143993003
00143993010
00143993101
00143993122
00143993322
00143993801
00143993805
00143993901
00143993905
00143994701
00143994720
00143994750
00143994850
00143995101
00143995120
00143996701
00143996750
00143997722
00143997922
00143997990
00143998101
00143998150
00143998175
00143998201
00143998250
00143998275
00143998303
00143998391
00143998501
00143998601
00144050101
00144050501
00144063108
00145006100
00145006150
00145007130
00145007160
00145098605
00145098605
00145115708
00145236701
00145237105
00145247260
00145247280
00145261705
00145261705
00149000705
00149000805
00149000866
00149000867
00149000905
00149000967
00149049501
00149071001
00168001104
00168001116
00168001131
00168001135
00168001209
00168001231
00168001235
00168001833
00168001833
00168002109
00168002131
00168002135
00168002638
00168002738
00168002938
00168003703
00168003760
00168004438
00168007011
00168007038
00168007039
00168007115
00168007815
00168007938
00168007938
00168009031
00168009031
00168011109
00168017803
00168020101
00168020130
00168020160
00168020230
00168020260
00168020360
00168021560
00168021630
00168021660
00168022015
00168022015
00168022138
00168024803
00168027338
00168027545
00168027545
00168027740
00168032346
00168032346
00168032346
00168035209
00168035222
00168038204
00168038360
00168038360
00168066145
00168066716
00172213060
00172213070
00172213080
00172213160
00172213170
00172213180
00172218480
00172221860
00172221860
00172240700
00172240710
00172240760
00172240780
00172241610
00172241660
00172241680
00172297160
00172297160
00172297165
00172297165
00172297170
00172297170
00172297180
00172297180
00172298448
00172298470
00172298548
00172298570
00172300160
00172300160
00172300170
00172300170
00172300748
00172300760
00172300760
00172362149
00172362610
00172362648
00172362670
00172405843
00172405848
00172405860
00172405870
00172405948
00172407360
00172407370
00172407460
00172407470
00172417160
00172417160
00172417260
00172417260
00172417280
00172417280
00172419460
00172461022
00172461023
00172461122
00172461123
00172461220
00172461221
00172461321
00172462660
00172462660
00172462670
00172462670
00172476040
00172476060
00172476080
00172476140
00172476160
00172476170
00172477060
00172477160
00172477222
00172477223
00172477320
00172477321
[truncated: 10,295 more rows]

## Sheet: Table S14
Table S14. National drug codes (NDCs) used to identify tobacco use.
NDC
00005240290
00009519401
00009519402
00009519501
00009519508
00009519702
00009519707
00009519708
00009526901
00009527001
00009540001
00009540101
00045060201
00045060202
00045060207
00045060208
00045060214
00045060215
00045089654
00045089754
00045089853
00045089854
00045089901
00045090101
00067021307
00067021314
00067021407
00067021414
00067021507
00067021514
00067021528
00067081021
00067082014
00067488007
00067488014
00067489007
00067489014
00067490014
00067500014
00067501014
00067502014
00067503007
00067503607
00067503614
00067503707
00067503714
00067503807
00067503814
00067503828
00067503956
00067505014
00067512407
00067512414
00067512507
00067512509
00067512514
00067512607
00067512614
00067512628
00067560511
00067560611
00067604556
00067612814
00067612914
00067613014
00067613914
00068004555
00068004755
00069046856
00069046903
00069046911
00069046912
00069046956
00069046997
00069047102
00069047103
00069047197
00071985308
00071985408
00088005061
00088005161
00088005261
00113002960
00113002971
00113005306
00113017060
00113017071
00113020625
00113034405
00113034406
00113042225
00113045660
00113045678
00113053260
00113053278
00113070406
00113071306
00113073402
00113073403
00113073460
00113074929
00113076129
00113085460
00113087305
00113087306
00113095702
00113095703
00113095760
00113119010
00113135278
00113700709
00113700714
00113700807
00113700860
00113702929
00113702960
00113712403
00113712405
00113717029
00113717060
00113719003
00113719005
00113719011
00113720109
00113720114
00113730005
00113734403
00113734416
00113735206
00113735260
00113744206
00113744260
00113745606
00113745660
00113753206
00113753260
00113773404
00113787303
00113787316
00113795704
00113844278
00135014501
00135014502
00135014503
00135014602
00135014603
00135014702
00135014703
00135015703
00135015707
00135015710
00135015711
00135015801
00135015807
00135015810
00135015811
00135017007
00135017101
00135019401
00135019402
00135019403
00135019405
00135019502
00135019503
00135019505
00135019602
00135019605
00135020801
00135020803
00135020901
00135020903
00135022502
00135022517
00135022602
00135022617
00135022905
00135023003
00135023004
00135023005
00135024102
00135024105
00135024106
00135024108
00135024117
00135024118
00135024119
00135024202
00135024205
00135024206
00135024208
00135024211
00135024217
00135024218
00135024219
00135046601
00135046602
00135046603
00135046605
00135046607
00135046608
00135046701
00135046702
00135046705
00135046707
00135046708
00135047401
00135047402
00135047405
00135047408
00135047417
00135047418
00135047419
00135047420
00135047501
00135047502
00135047505
00135047508
00135047517
00135047518
00135047519
00135047520
00135050802
00135050804
00135050902
00135050903
00135051001
00135051002
00135051005
00135051006
00135051007
00135051101
00135051102
00135051105
00135051106
00135051107
00135051201
00135051205
00135051301
00135051305
00135051403
00135051503
00135053202
00135053302
00135062501
00135062502
00135062503
00135062601
00135062602
00135062603
00220365741
00363012405
00363012406
00363012410
00363019005
00363019010
00363019401
00363019502
00363019602
00363020105
00363020106
00363020801
00363020807
00363020901
00363020907
00363026235
00363026281
00363034408
00363034423
00363036506
00363036576
00363036578
00363041105
00363041106
00363041110
00363041116
00363042050
00363042062
00363042098
00363042162
00363042198
00363042405
00363042406
00363042476
00363042816
00363042844
00363042849
00363042944
00363042949
00363044602
00363044603
00363045174
00363045570
00363045574
00363045606
00363045658
00363045660
00363045676
00363045678
00363045774
00363048044
00363048144
00363048316
00363048344
00363053260
00363053278
00363060862
00363060962
00363060998
00363070906
00363070976
00363070978
00363073402
00363073403
00363073404
00363073405
00363085406
00363085460
00363085476
00363085478
00363087305
00363087306
00363087308
00363087310
00363087316
00363087323
00363089488
00363089588
00363089653
00363089688
00363091906
00363091960
00363091976
00363091978
00363095702
00363095703
00363095704
00363095705
00363101206
00363101276
00363101278
00363113007
00363113010
00363113060
00363124001
00363124101
00363124201
00363124202
00363124301
00363124401
00363124501
00363124502
00363135206
00363135260
00363135276
00363135278
00363142098
00363142198
00363160862
00363160898
00363160962
00363160998
00363182507
00363182510
00363182560
00363230906
00363230976
00363230978
00363264035
00363264081
00363412262
00363412298
00363414962
00363414998
00363419005
00363419006
00363419010
00363726906
00363726960
00363726978
00363797106
00363797160
00363797178
00363800001
00363800101
00363800201
00363800202
00363917002
00363917102
00363918001
00363918002
00363920003
00363929030
00363935030
00364289030
00364289330
00364290130
00501630496
00501630604
00536103881
00536103981
00536110688
00536110788
00536110888
00536123981
00536124181
00536136206
00536136223
00536136234
00536137206
00536137223
00536137234
00536302906
00536302923
00536302934
00536303006
00536303023
00536310606
00536310618
00536310623
00536310634
00536310643
00536310706
00536310718
00536310723
00536310743
00536311201
00536311237
00536311301
00536311337
00536338601
00536338637
00536338701
00536338737
00536340401
00536340437
00536340501
00536340537
00536589453
00536589488
00536589533
00536589553
00536589571
00536589588
00536589653
00536589671
00536589688
00591289030
00591289054
00591289330
00591289354
00591290130
00591290154
00766004330
00766004450
00766004508
00766004548
00766004560
00766004708
00766004748
00766004760
00766140015
00766140025
00766142020
00766142050
00766143020
00766144020
00766145010
00766145020
00766146010
00766146020
00766147010
00766147012
00766147020
00766150010
00766150020
00766155130
00766155132
00766155170
00766156500
00766775000
00766776000
00766784320
00766784340
00766784420
00766784440
00766784450
00766784508
00766784708
00766784730
00766784740
00766784750
00766784760
00766785750
00766785760
00766785840
00766785870
00766788000
00766788050
00904573411
00904573451
00904573511
00904573551
00904573611
00904573651
00904573711
00904573751
00904581962
10939008944
10939019344
10939019444
10939052522
10939052622
10939070633
10939070733
10939073544
10939073644
10939073744
11110035556
11110035557
11110035558
11110035559
11110035560
11673002902
11673002929
11673002996
11673012403
11673012405
11673017002
11673017029
11673017096
11673019005
11673019401
11673019402
11673019502
11673019602
11673020696
11673022906
11673026906
11673026978
11673030906
11673030960
11673030978
11673034403
11673034405
11673034408
11673034414
11673034416
11673034423
11673035206
11673035278
11673036506
11673036560
11673036578
11673041160
11673041178
11673042296
11673044206
11673044278
11673045606
11673045660
11673045678
11673053206
11673053252
11673053260
11673053276
11673053278
11673073402
11673073460
11673085406
11673085478
11673087303
11673087305
11673087314
11673087316
11673087323
11673095702
11673095760
11673097106
11673097178
11822000901
11822002901
11822002902
11822005901
11822005902
11822005903
11822012401
11822017001
11822017002
11822025348
11822030900
11822030901
11822030902
11822030903
11822030904
11822034400
11822034401
11822035201
11822035202
11822035203
11822036501
11822036502
11822036503
11822042092
11822042093
11822045259
11822045347
11822045348
11822045601
11822045603
11822045604
11822055348
11822061675
11822061678
11822069901
11822069902
11822069905
11822073402
11822073403
11822073404
11822073569
11822085401
11822085402
11822085403
11822087300
11822087301
11822090401
11822090402
11822090403
11822090404
11822090405
11822095701
11822095702
11822095703
11822212804
11822222590
11822222600
11822222610
11822243690
11822253470
11822253480
11822320920
11822320930
11822321130
11822321140
11822323900
11822323910
11822331306
11822331308
11822331309
11822331400
11822331402
11822331408
11822331501
11822331600
11822331603
11822331700
11822331701
11822331900
11822332209
11822332301
11822332302
11822332505
11822332608
11822333120
11822337905
11822353450
11822353460
11822362205
11822452590
11822452600
11822452610
11822452620
11822452630
11822497300
11822497400
11822497500
11822497501
11822497502
11822522250
11822558930
11822558960
11822573120
11822573260
11822573270
11822573280
11822573290
11822575690
11822575700
11822622240
11822622250
11822635690
11822655690
11822854120
11822854130
11822872870
11917001338
11917001339
11917001342
11917001343
11917003194
11917007892
11917010901
11917017513
12333099781
19458945701
19458945702
19458945704
21130016878
21130017202
21130017378
21130018502
21130018678
21130021105
21130022925
21130026078
21130026978
21130034405
21130052225
21130070005
21130082078
21130087305
21695063356
24385017058
24385017158
24385059471
24385059771
24385059871
24385059971
24385097567
24385097667
29485527001
29485527101
30142002925
30142006002
30142006003
30142012405
30142012406
30142017025
30142019005
30142019006
30142020625
30142020806
30142020860
30142020878
30142020902
30142020903
30142030906
30142030960
30142034405
30142034406
30142035206
30142035260
30142035276
30142035278
30142042225
30142045678
30142053278
30142069607
30142074906
30142074960
30142074976
30142074978
30142079707
30142084806
30142084860
30142084876
30142084878
30142085406
30142085460
30142085476
30142085478
30142087305
30142087306
30142091002
30142091102
30142091302
30142091403
30142091503
30142091603
30142091803
34575074447
34575074457
34575074471
35356001214
35356001256
35356017456
35356017553
35356059814
35356059914
36800002925
36800002960
36800003214
36800003414
36800003814
36800017025
36800017060
36800017071
36800020625
36800026978
36800034405
36800034406
36800035278
36800037505
36800042271
36800045660
36800045676
36800045678
36800053260
36800053276
36800053278
36800053905
36800065060
36800065078
36800073402
36800073404
36800085460
36800085478
36800086378
36800087303
36800087305
36800087306
36800095702
36800095704
36800095760
36800096778
37012001278
37012030978
37012080302
37012095702
37205003712
37205020323
37205020367
37205020371
37205020377
37205020423
37205020467
37205020471
37205020477
37205035874
37205036174
37205036374
37205096758
37205096778
37205096858
37205096878
37205098769
37205098869
37808002960
37808002996
37808012410
37808017060
37808017096
37808019010
37808020696
37808030906
37808030978
37808034403
37808034410
37808034906
37808034978
37808035206
37808035276
37808038310
37808042225
37808042296
37808045606
37808045652
37808045660
37808045676
37808046001
37808046101
37808053206
37808053252
37808053260
37808053276
37808053310
37808056310
37808061710
37808065806
37808067403
37808067410
37808068206
37808068306
37808070701
37808070703
37808071106
37808073402
37808073460
37808073906
37808075396
37808078160
37808078196
37808084960
37808084996
37808085406
37808087303
37808087305
37808087310
37808090001
37808090003
37808090906
37808091196
37808094803
37808094810
37808095702
37808095760
40986002989
40986002990
40986002991
41163001260
41163002996
41163012405
41163017025
41163020625
41163021630
41163021632
41163021636
41163021640
41163030960
41163034405
41163035278
41163042225
41163043853
41163045660
41163045676
41163045678
41163053278
41163060062
41163060198
41163087305
41163087323
41250002929
41250002996
41250017029
41250017096
41250019005
41250020103
41250020105
41250020629
41250020696
41250020906
41250020978
41250034403
41250034405
41250034410
41250034411
41250035206
41250035260
41250035276
41250035278
41250036576
41250036578
41250042229
41250042296
41250042405
41250044276
41250044278
41250045606
41250045660
41250045670
41250045676
41250045678
41250051006
41250051078
41250053206
41250053260
41250053270
41250053276
41250053278
41250058707
41250063707
41250068906
41250068960
41250068978
41250070005
41250073402
41250073460
41250085406
41250085460
41250085476
41250085478
41250087303
41250087305
41250087310
41250087311
41250095702
41250095760
41520035278
41520070105
41520071178
41520073402
41520073403
41520079225
41520084360
41520084378
41520085478
41520087305
41520089125
41520095702
41520095703
42884001252
42884030952
42884035252
42884036552
42884036558
42884044252
42884044258
42884045652
42884045658
42884053252
42884053258
42884085452
43063077270
43353089905
43598044528
43598044556
43598044670
43598044674
43598044770
43598044774
43598044828
43598044870
43598044874
43598048610
45802000125
45802008902
45802011078
45802020625
45802034405
45802087305
45802095702
46122017125
46122017225
46122017320
46122017360
46122017420
46122017460
46122017608
46122017708
46122025415
46122025460
46122025515
46122025560
46122028460
46122028660
46122028760
46122035274
46122035374
46122035474
46122044858
46122044958
46122056807
48985000150
48985000151
48985000152
48985000153
48985000154
48985000155
48985000156
48985000157
49035002996
49035012410
49035017029
49035017096
49035019010
49035019401
49035019402
49035019502
49035019602
49035020110
49035020696
49035035206
49035035260
49035035278
49035036506
49035036560
49035036578
49035042296
49035044206
49035044260
49035044278
49035045606
49035045660
49035045678
49035051244
49035053206
49035053260
49035053278
49035061344
49035070210
49035073401
49035073403
49035078256
49035079110
49035082014
49035083014
49035084014
49035085406
49035085460
49035085478
49035087303
49035087310
49035087311
49035090010
49035095701
49035095703
49035099803
49035099810
49348014446
49348014546
49348014646
49348034246
49348057208
49348057236
49348057308
49348057336
49348069136
49348069164
49348069236
49348069264
49348078710
49348078810
49348078859
49348085216
49348085316
49781014214
49781014314
49781014414
49884005872
49884005972
49884006372
50090115500
50090294500
50090356000
50090448100
50090448200
50428000773
50428000774
50428000775
50428000776
50428003053
50428016528
50428027709
50428040647
50428102053
50428102194
50428102202
50428133177
50428133190
50428133246
50428133267
50428173013
50428246105
50428246106
50428253566
50428253568
50428331727
50428331733
50428331752
50428338618
50428346565
50428394372
50428394373
50428394374
50428394375
50428396725
50428396728
50428416296
50428446877
50428446881
50428456109
50428456112
50428456113
50428456116
50428473604
50428717943
50428718184
50428718198
50428720014
50428720035
50580089901
50580090101
50594073452
51267089099
51927340600
52569013319
52569013586
52569013587
52735094052
52735094173
52735094373
54569438901
54569457100
54569483501
54569565800
54569570000
54569615100
54569615200
54569615300
54569615600
54569615800
54868201101
54868505200
54868566400
54868567400
54868581900
54868582000
55301042844
55301042944
55301050344
55301050444
55301061716
55301073460
55301087316
55301095760
55316002925
55316034404
55316042225
55319071960
55741044670
55741044674
55741044770
55741044774
55741044828
55741044870
55741044874
55910031302
55910053260
55910060652
55910095760
56062034404
56062042844
56062042944
56062050344
56062050444
56062060862
56062060962
56062087304
58887081026
58887082026
58887083026
59450000174
59450000274
59450000374
59726026235
59779002925
59779002960
59779002971
59779002996
59779008725
59779008796
59779017025
59779017060
59779017071
59779017096
59779019003
59779019005
59779019006
59779019011
59779020103
59779020106
59779034403
59779034404
59779034405
59779034406
59779034411
59779034423
59779035252
59779035260
59779035276
59779035278
59779037708
59779039703
59779039705
59779039706
59779039711
59779042098
59779042296
59779042403
59779042406
59779044374
59779044570
59779044574
59779044802
59779044870
59779044874
59779045606
59779045652
59779045658
59779045676
59779045678
59779053206
59779053252
59779053258
59779053276
59779053278
59779073402
59779073404
59779073452
59779073460
59779085452
59779085460
59779085476
59779085478
59779087304
59779087305
59779087306
59779087311
59779087323
59779095702
59779095704
59779095752
59779095760
60429044314
60429044414
60429044514
60505706400
60505706500
60505706600
60505708800
60505708900
60505709000
60505709102
60505709202
60505709302
62011004702
62011004801
62011005001
62011017001
62011017101
62011017201
62011017301
62011019901
62011020001
62011034901
62011035001
62011035101
62011042501
62011042601
62011042701
62011042801
62011042901
62011043001
63187061853
63539047310
63548026200
63548026201
63548026207
63548026400
63548026401
63548026407
63868016820
63981001247
63981001287
63981002901
63981002956
63981017001
63981017056
63981030947
63981034437
63981087337
64764089099
66715980101
66715980202
66715980303
66715980404
66715980505
66715980606
68016008681
68016008781
68016028049
68016028149
68016028444
68016028544
68016028662
68016028762
68016028888
68016028988
68016029088
68016029244
68016029344
68016055900
68016056000
68196000125
68196000129
68196000425
68196000429
68196001002
68196001102
68196001225
68196001229
68196001247
68196001287
68196001301
68196001401
68196001501
68196001601
68196002901
68196002906
68196002936
68196008209
68196008213
68196008214
68196017001
68196017006
68196017036
68196017056
68196019403
68196026947
68196026987
68196030925
68196030929
68196030947
68196030987
68196073407
68196087313
68196087314
68196095707
68196097147
68196097187
68391001225
68391001229
68391001276
68391002906
68391002936
68391002978
68391017006
68391017036
68391030929
68391034413
68391073401
68391073406
68391087313
68391095701
68391095706
68428053203
68428053205
68428053206
68428053211
68428053212
69256012405
69256019005
69256073402
69256095702
69842002415
69842002444
69842002479
69842002515
69842002544
69842002579
69842002644
69842002844
69842021615
69842021616
69842021644
69842021715
69842021716
69842021744
69842042816
69842042822
69842042879
69842043016
69842043022
69842043079
69842043305
69842060507
69842060560
69842060815
69842060850
69842060879
69842060898
69842060915
69842060950
69842060979
69842060998
69842076907
69842076909
69842091705
69842091907
69842091909
70000011301
70000011302
70000011401
70000011402
70000011501
70000011502
70000011601
70000011701
70000012001
70000012100
70000012201
70000012202
70000012301
70000012302
70000034101
70000034201
70000034301
70000034401
70000034402
70000034501
70000034601
70000034701
70000034801
70000034802
70000034901
70000035001
70000051001
70000051002
70000051101
70000051102
70000051201
70000051202
70518104800
70677003001
70677003101
70677003201
70677008501
70677008601
70677008701
70677008801
70677008901
70677009001
70925002971
70925017071
71205038156
71919049107
71919049108
71919049109
71919049110
72224001714
72484042816
72484042916
82468061509
87701040016
87701040019
87701041284
87701042568
87701089459
91899044074
91899068410
91899068474
96295011275
96295011449
96295011492
96295011493
96295012718
96295012720

## Sheet: Table S15
Table S15. National drug codes (NDCs) used to identify influenza vaccination receipt.
NDC
00008081501
00008084802
00008098045
00008098101
00008098201
00008098202
00008098501
00008098502
00008098701
00071409508
00071409608
00220261741
00220261831
00220261841
00220261941
00220262041
00220262141
00220262441
00220262541
00220265131
00220265141
00220265231
00220265241
00220265341
19515081641
19515081652
19515081841
19515081852
19515084501
19515084511
19515085041
19515085052
19515088407
19515088507
19515088607
19515088707
19515088807
19515088902
19515088907
19515089002
19515089007
19515089101
19515089111
19515089302
19515089307
19515089441
19515089452
19515089501
19515089511
19515089601
19515089611
19515089701
19515089711
19515089801
19515089811
19515090001
19515090011
19515090141
19515090152
19515090301
19515090311
19515090641
19515090652
19515090841
19515090852
19515090941
19515090952
19515091241
19515091252
19650010101
19650010110
33332000701
33332000801
33332000901
33332001001
33332001101
33332001201
33332001202
33332001301
33332001302
33332001401
33332001402
33332001501
33332001502
33332001601
33332001602
33332001701
33332001702
33332001801
33332001802
33332010710
33332010810
33332010910
33332011010
33332011110
33332011210
33332011310
33332011311
33332011410
33332011411
33332011510
33332011511
33332011610
33332011611
33332011710
33332011711
33332011810
33332011811
33332021920
33332021921
33332022020
33332022021
33332022120
33332022121
33332031601
33332031602
33332031701
33332031702
33332031801
33332031802
33332031901
33332031902
33332032001
33332032002
33332032101
33332032102
33332041610
33332041611
33332041710
33332041711
33332041810
33332041811
33332041910
33332041911
33332042010
33332042011
33332042110
33332042111
33332051901
33332051925
33332062910
42874001201
42874001210
42874001301
42874001310
42874001401
42874001410
42874001501
42874001510
42874001601
42874001610
42874001701
42874001710
42874011701
42874011710
46028010801
46028011001
49281000510
49281000525
49281000550
49281000610
49281000625
49281000650
49281000710
49281000725
49281000750
49281000810
49281000825
49281000850
49281000910
49281000925
49281000950
49281001010
49281001025
49281001050
49281001110
49281001150
49281001210
49281001250
49281001310
49281001350
49281001358
49281001388
49281001450
49281001488
49281011125
49281011225
49281011300
49281011325
49281012065
49281012088
49281012165
49281012188
49281018100
49281018125
49281018200
49281018225
49281032050
49281032088
49281032150
49281032188
49281033615
49281033678
49281033715
49281033778
49281034710
49281034811
49281035215
49281035411
49281036411
49281036415
49281036611
49281036615
49281036811
49281036815
49281037011
49281037015
49281037211
49281037215
49281037325
49281037411
49281037415
49281037615
49281037815
49281038015
49281038215
49281038415
49281038615
49281038765
49281038815
49281038965
49281039015
49281039165
49281039215
49281039278
49281039365
49281039388
49281039415
49281039478
49281039565
49281039588
49281039615
49281039678
49281039765
49281039788
49281039965
49281039988
49281040165
49281040188
49281040365
49281040388
49281040565
49281040588
49281041310
49281041350
49281041358
49281041388
49281041410
49281041450
49281041458
49281041488
49281041510
49281041550
49281041558
49281041588
49281041610
49281041650
49281041658
49281041688
49281041710
49281041750
49281041758
49281041788
49281041810
49281041850
49281041858
49281041888
49281041910
49281041950
49281041958
49281041988
49281042010
49281042050
49281042058
49281042088
49281042110
49281042150
49281042158
49281042188
49281051300
49281051325
49281051400
49281051425
49281051500
49281051525
49281051600
49281051625
49281051700
49281051725
49281051800
49281051825
49281051900
49281051925
49281052000
49281052025
49281052100
49281052125
49281062115
49281062178
49281062315
49281062378
49281062515
49281062578
49281062715
49281062778
49281062915
49281062978
49281063115
49281063178
49281063315
49281063378
49281063515
49281063578
49281064015
49281065010
49281065025
49281065050
49281065070
49281065090
49281070355
49281070555
49281070748
49281070755
49281070840
49281070848
49281070948
49281070955
49281071040
49281071048
49281071240
49281071248
49281071810
49281071888
49281071910
49281071988
49281072010
49281072088
49281072110
49281072188
54569434300
54569582100
54868594100
54868617700
54868618000
55714240610
55714240710
55714241410
55714241510
55714244010
55714244110
55714244210
55714244310
55714476710
55714482110
55714801710
58160080202
58160080401
58160080815
58160087251
58160087346
58160087446
58160087546
58160087646
58160087746
58160087852
58160087941
58160087952
58160088041
58160088052
58160088141
58160088152
58160088341
58160088352
58160088541
58160088552
58160088741
58160088752
58160089641
58160089652
58160089841
58160089852
58160090041
58160090052
58160090141
58160090152
58160090341
58160090352
58160090541
58160090552
58160090741
58160090752
62577061301
62577061311
62577061401
62577061411
62795104220
63851061201
63851061211
63851061301
63851061311
64029409801
64029409802
64029409902
66019010001
66019010101
66019010201
66019010401
66019010501
66019010601
66019010701
66019010801
66019010810
66019010901
66019010910
66019011001
66019011010
66019020001
66019020010
66019030001
66019030010
66019030101
66019030110
66019030201
66019030210
66019030301
66019030310
66019030401
66019030410
66019030501
66019030510
66019030601
66019030610
66019030701
66019030710
66019030801
66019030810
66521000001
66521000011
66521010410
66521010501
66521010510
66521010601
66521010610
66521010701
66521010810
66521010901
66521010910
66521011001
66521011010
66521011101
66521011102
66521011110
66521011202
66521011210
66521011302
66521011310
66521011402
66521011410
66521011502
66521011510
66521011602
66521011610
66521011611
66521011612
66521011702
66521011710
66521011711
66521011712
66521011802
66521011810
66521011811
66521011812
66521020002
66521020010
70461000101
70461000111
70461000201
70461000211
70461001803
70461001804
70461001903
70461001904
70461002003
70461002004
70461011902
70461011910
70461011911
70461011912
70461012002
70461012003
70461012004
70461012010
70461012011
70461012012
70461012103
70461012104
70461020001
70461020011
70461020101
70461020111
70461030110
70461030112
70461031803
70461031804
70461031903
70461031904
70461032003
70461032004
70461032103
70461032104
70461041810
70461041811
70461041910
70461041911
70461042010
70461042011
70461042110
70461042111
76420048201
76420048301
76420049301
76420051001

## Sheet: Table S16
Table S16. National drug codes (NDCs) used to identify neuraminidase inhibitor use.
NDC
00004080007
00004080008
00004080085
00004080185
00004080285
00004081009
00004081095
00004082009
00004082205
00093818064
00173068101
16590021310
16590021320
16714081701
16714081801
16714081901
27241013909
31722063031
31722063131
31722063231
33342025666
33342025766
33342025866
42291056760
42291066410
42291066610
46708041310
46708041410
46708041510
47781038426
47781046813
47781046913
47781047013
49999029810
50090066200
50090124400
50090371000
50090371800
50090418800
50090461300
50090465000
50090478300
50090489000
50090563100
53002138701
53002171001
53002371001
53002438701
54569488800
54569561500
54868437700
54868447600
54868468400
55700079310
55700079860
57866800201
62332041310
62332041410
62332041510
63739003807
63739004407
63739005007
64380079701
64380079801
64380079901
64380079906
64380079907
68030800201
68071252801
68071256501
68071261201
68071473306
68071474306
68180067510
68180067511
68180067610
68180067611
68180067710
68180067711
68180067801
68788760006
68788812201
68788812306
69238126401
69238126501
69238126601
69238127306
69539010933
69539011033
69539011133
70518204200
70518239700
70518324700
70710100802
70710100902
70710101002
70710116506
70771159806
70771171002
70771171102
70771171202
71205020610
71205020630
71205020660
71205020690
71205035910
71205036010
71205039710
71205048960
71205061710
72205004211
72205004311
72205004411
72769018103
